# Supplementary material for: Transcriptome analysis identifies genes related to the waxy coating on blueberry fruit in two northern-adapted rabbiteye breeding populations
Source: BMC Plant Biol. 2019 Oct 31;19:460. doi: 10.1186/s12870-019-2073-7 (PMC6844065; doi:10.1186/s12870-019-2073-7)
Supplement: Supplementary file 2 — Additional file 2: Table S7. Predicted DEGs in ‘Nocturne’ x T 300 population. [file 12870_2019_2073_MOESM2_ESM.xlsx]

## Sheet: Sheet1
Supplementary Table 7. Predicted DEGs in ‘Nocturne’ x T 300 population.
ID	logFC	logCPM	P-Value	FDR	Annotation
VACC_DN77186_c3_g6	7.61673	3.02624	7.02e-65	2.32e-60	NA
VACC_DN81577_c0_g1	4.3609	4.39563	1.32e-58	2.9e-54	Senescence-specific cysteine protease SAG39
VACC_DN85420_c0_g1	3.61902	5.8682	1.68e-52	2.77e-48	NA
VACC_DN78967_c1_g1	3.58569	3.31413	9.48e-38	7.83e-34	NA
VACC_DN77597_c0_g1	2.56066	6.94255	1.31e-31	6.67e-28	1-aminocyclopropane-1-carboxylate oxidase homolog 7
VACC_DN82664_c0_g1	2.58147	4.88746	7.64e-29	2.97e-25	Basic endochitinase
VACC_DN86770_c2_g2	3.06346	2.76228	6.33e-27	1.99e-23	Palmitoyl-acyl carrier protein thioesterase, chloroplastic
VACC_DN86575_c0_g5	2.44772	4.49697	1.4e-25	4.22e-22	Germin-like protein subfamily 2 member 4
VACC_DN18437_c0_g1	5.01177	1.15531	1.94e-25	5.57e-22	NA
VACC_DN82687_c15_g4	2.16513	17.4628	3.1e-24	7.31e-21	NA
VACC_DN87548_c8_g7	2.34036	4.40684	1.4e-23	3.2e-20	NA
VACC_DN78507_c0_g1	2.53481	3.39061	3.03e-23	6.68e-20	Aquaporin TIP1-3
VACC_DN82376_c4_g4	2.42591	3.81206	3.32e-23	7.08e-20	NA
VACC_DN92393_c1_g1	2.58429	3.14725	8.05e-23	1.66e-19	NA
VACC_DN77186_c3_g8	2.22532	4.9165	1.28e-22	2.55e-19	NA
VACC_DN82412_c10_g2	4.38934	1.031	2.71e-21	4.16e-18	NA
VACC_DN85466_c0_g1	4.00687	1.17623	3.48e-21	5.23e-18	Larval serum protein 2
VACC_DN76068_c0_g2	9.54223	0.527976	1.14e-20	1.57e-17	NA
VACC_DN89903_c2_g1	3.0753	1.79884	3.36e-20	4.53e-17	NA
VACC_DN76068_c0_g4	3.83144	1.14808	5.92e-20	7.67e-17	NA
VACC_DN81798_c0_g2	2.75577	2.10206	2.7e-19	3.18e-16	NA
VACC_DN85505_c4_g1	1.88967	13.9046	3.63e-19	4.13e-16	Uncharacterized mitochondrial protein AtMg00030
VACC_DN76952_c0_g3	3.23597	1.45873	8.57e-19	9.6e-16	NA
VACC_DN81934_c4_g3	1.88951	6.5548	1.27e-18	1.38e-15	NA
VACC_DN92441_c0_g2	1.85179	13.5613	1.65e-18	1.76e-15	Uncharacterized protein ycf68
VACC_DN83865_c6_g9	1.96216	4.32966	1.91e-17	1.72e-14	NA
VACC_DN79934_c4_g1	1.84007	5.1177	1.14e-16	9.15e-14	NA
VACC_DN87810_c2_g7	1.78797	5.94846	1.5e-16	1.19e-13	Cytochrome c oxidase subunit 2
VACC_DN72303_c0_g1	2.5024	2.07753	2.04e-16	1.57e-13	NA
VACC_DN88829_c6_g1	1.68831	7.69868	1.38e-15	9.6e-13	Cytochrome c oxidase subunit 1
VACC_DN152613_c0_g1	3.4654	0.811245	1.53e-15	1.05e-12	NA
VACC_DN76891_c0_g2	2.01632	3.08074	2.82e-15	1.84e-12	NA
VACC_DN81794_c0_g2	1.71762	5.37576	4.31e-15	2.79e-12	NA
VACC_DN92435_c0_g2	1.6386	13.8482	5.3e-15	3.37e-12	NA
VACC_DN83379_c3_g4	1.6375	7.68845	8.62e-15	5.32e-12	Maturase K
VACC_DN77623_c0_g2	5.95476	-0.0862844	1.21e-14	7.06e-12	Protein STICHEL-like 2
VACC_DN81934_c4_g2	1.64748	6.19265	1.35e-14	7.8e-12	NA
VACC_DN82687_c15_g6	1.6049	19.2406	1.76e-14	1e-11	NA
VACC_DN82196_c2_g1	2.69296	1.35785	2.32e-14	1.31e-11	NA
VACC_DN81763_c1_g3	2.4211	1.74676	2.8e-14	1.57e-11	Protein argonaute 2
VACC_DN91747_c2_g1	1.58784	8.30507	4.26e-14	2.37e-11	ATP synthase subunit alpha, mitochondrial
VACC_DN87998_c4_g4	2.3188	1.92416	4.4e-14	2.42e-11	NA
VACC_DN89128_c3_g1	2.13627	2.31835	5.64e-14	3e-11	NA
VACC_DN91877_c0_g1	1.57828	8.19877	6.07e-14	3.21e-11	NA
VACC_DN92436_c2_g8	1.80599	3.52637	8.55e-14	4.48e-11	NA
VACC_DN69051_c0_g1	2.43012	1.64219	9.98e-14	5.19e-11	NA
VACC_DN72547_c0_g1	3.68623	0.373931	1.55e-13	7.95e-11	NA
VACC_DN91847_c6_g1	1.54505	8.23841	1.89e-13	9.61e-11	Cytochrome b
VACC_DN33105_c0_g3	3.78251	0.246483	2.9e-13	1.42e-10	Putative cyclic nucleotide-gated ion channel 15
VACC_DN91963_c3_g1	1.54872	6.43694	3.28e-13	1.59e-10	NA
VACC_DN83452_c0_g1	1.81798	3.13563	5.08e-13	2.45e-10	NA
VACC_DN85608_c0_g1	2.37576	1.51718	6.4e-13	3.02e-10	NA
VACC_DN73215_c0_g1	1.69824	3.72624	8.58e-13	3.99e-10	Putative uncharacterized protein ART2
VACC_DN73112_c2_g1	1.49558	8.42207	9.7e-13	4.44e-10	NA
VACC_DN82039_c6_g1	1.501	7.57342	9.75e-13	4.44e-10	NA
VACC_DN88101_c4_g1	1.51297	6.52486	1.02e-12	4.6e-10	NADH-ubiquinone oxidoreductase chain 1
VACC_DN83482_c4_g1	1.65014	4.01154	1.09e-12	4.88e-10	NA
VACC_DN59700_c0_g1	4.95872	-0.151446	1.94e-12	8.34e-10	Kiwellin
VACC_DN92144_c1_g1	1.58407	4.48504	2.11e-12	8.93e-10	Probable cytochrome c biosynthesis protein
VACC_DN86575_c0_g1	1.78103	2.97365	2.75e-12	1.15e-09	Germin-like protein 1-1
VACC_DN78527_c3_g2	3.13521	0.516166	2.9e-12	1.2e-09	NA
VACC_DN82489_c3_g2	1.489	5.69611	4.94e-12	1.98e-09	NADH-ubiquinone oxidoreductase chain 2
VACC_DN85686_c0_g3	1.57779	4.14057	6.08e-12	2.4e-09	NA
VACC_DN77020_c0_g2	2.20583	1.60512	6.33e-12	2.47e-09	Protein argonaute 2
VACC_DN68673_c0_g2	2.98194	0.61842	6.9e-12	2.66e-09	NA
VACC_DN92296_c3_g1	1.76689	2.85102	8.54e-12	3.22e-09	NA
VACC_DN68958_c0_g1	2.6676	0.88764	1.82e-11	6.58e-09	NA
VACC_DN91509_c3_g6	1.45246	5.48605	1.92e-11	6.82e-09	Putative cytochrome c biosynthesis ccmC-like mitochondrial protein
VACC_DN86464_c4_g1	2.83813	0.697014	1.93e-11	6.83e-09	Serine carboxypeptidase-like 40
VACC_DN82156_c3_g1	2.19664	1.5259	2.11e-11	7.39e-09	Putative late blight resistance protein homolog R1A-6
VACC_DN87810_c2_g1	1.69453	2.97069	2.45e-11	8.38e-09	NA
VACC_DN84062_c4_g2	1.69597	2.89787	3.06e-11	1.03e-08	Cytochrome b559 subunit alpha
VACC_DN83855_c3_g1	2.5094	0.963617	3.82e-11	1.26e-08	NA
VACC_DN92415_c9_g4	3.94427	-0.163816	5.63e-11	1.82e-08	NA
VACC_DN91709_c3_g3	3.18378	0.276626	8.04e-11	2.5e-08	NA
VACC_DN92415_c7_g2	1.44579	4.55276	1.02e-10	3.14e-08	NA
VACC_DN81651_c3_g1	1.36061	6.56066	1.21e-10	3.66e-08	NA
VACC_DN81763_c2_g3	2.47057	0.865065	1.33e-10	3.98e-08	Protein argonaute 2
VACC_DN66907_c0_g1	3.53506	0.0233138	1.59e-10	4.65e-08	Protein SRG1
VACC_DN64371_c0_g1	2.57747	0.734846	1.76e-10	5.13e-08	60S acidic ribosomal protein P0
VACC_DN80640_c5_g2	2.27349	1.16385	2.14e-10	6.08e-08	NA
VACC_DN74426_c0_g1	3.66585	-0.110437	2.6e-10	7.28e-08	Cysteine-rich receptor-like protein kinase 10
VACC_DN91795_c1_g2	1.31055	11.8204	2.84e-10	7.91e-08	Uncharacterized protein ORF91
VACC_DN79934_c5_g3	1.3159	8.3016	2.9e-10	8.06e-08	Cytochrome c oxidase subunit 3
VACC_DN89971_c2_g1	1.31292	7.92641	3.37e-10	9.11e-08	NA
VACC_DN84393_c1_g1	1.89172	1.82896	3.43e-10	9.24e-08	Pentatricopeptide repeat-containing protein At1g62260, mitochondrial
VACC_DN92415_c7_g3	1.3306	5.81091	4.6e-10	1.2e-07	NA
VACC_DN92415_c9_g3	1.94953	1.65689	5.38e-10	1.39e-07	NA
VACC_DN74018_c0_g1	2.20957	1.16061	6.14e-10	1.57e-07	NA
VACC_DN87430_c5_g2	1.295	7.30729	6.54e-10	1.67e-07	Photosystem I P700 chlorophyll a apoprotein A1
VACC_DN152834_c0_g1	1.54389	3.05028	7.42e-10	1.88e-07	NA
VACC_DN89971_c3_g2	1.30686	6.11178	7.51e-10	1.89e-07	NADH-ubiquinone oxidoreductase chain 2
VACC_DN76198_c0_g1	1.33109	5.15681	9.82e-10	2.45e-07	NA
VACC_DN65788_c0_g1	2.27437	0.952743	1.4e-09	3.39e-07	NA
VACC_DN87752_c6_g2	1.859	1.69923	1.5e-09	3.55e-07	NA
VACC_DN71793_c1_g1	2.1987	1.00149	1.76e-09	4.12e-07	NA
VACC_DN84062_c3_g1	1.37043	4.08042	1.94e-09	4.49e-07	30S ribosomal protein S18, chloroplastic
VACC_DN87420_c3_g1	2.13151	1.14494	2.23e-09	5.09e-07	NAC domain-containing protein 90
VACC_DN92224_c1_g1	1.30076	5.07776	2.43e-09	5.52e-07	Protein argonaute 2
VACC_DN87957_c2_g1	2.07272	1.18762	2.66e-09	5.95e-07	NA
VACC_DN74938_c0_g1	1.41715	3.33562	4.75e-09	9.91e-07	Larval cuticle protein 4
VACC_DN82196_c1_g1	3.30817	-0.176208	5.83e-09	1.18e-06	NA
VACC_DN91806_c1_g3	1.36363	3.67299	6.29e-09	1.26e-06	NA
VACC_DN90406_c3_g1	3.00355	-0.0427847	7.02e-09	1.38e-06	Aspartyl protease family protein At5g10770
VACC_DN89383_c0_g2	1.63523	2.13859	7.46e-09	1.46e-06	NA
VACC_DN80991_c3_g4	1.7513	1.74628	7.66e-09	1.49e-06	Putative AC9 transposase
VACC_DN88829_c6_g2	1.25271	4.99212	9.63e-09	1.84e-06	NA
VACC_DN63723_c0_g1	1.89935	1.39704	1.05e-08	1.99e-06	NA
VACC_DN84391_c3_g2	8.07173	-0.902303	1.25e-08	2.34e-06	Zinc finger CCCH domain-containing protein 56
VACC_DN85038_c0_g2	5.07279	-0.910399	1.25e-08	2.34e-06	NA
VACC_DN74445_c0_g3	5.07279	-0.910399	1.25e-08	2.34e-06	NA
VACC_DN71565_c0_g1	1.22038	5.16253	1.9e-08	3.44e-06	Probable non-specific lipid-transfer protein AKCS9
VACC_DN72853_c0_g2	2.73537	0.173095	1.93e-08	3.49e-06	NA
VACC_DN70532_c0_g1	1.94773	1.21409	1.97e-08	3.53e-06	Photosystem II 5 kDa protein, chloroplastic
VACC_DN85761_c0_g1	1.43804	2.72836	2.29e-08	4.04e-06	NA
VACC_DN86637_c1_g2	1.25527	4.33239	2.36e-08	4.14e-06	NA
VACC_DN83221_c9_g5	1.15749	8.22991	2.64e-08	4.62e-06	NA
VACC_DN91963_c3_g2	1.15669	7.35052	3.1e-08	5.37e-06	NADH-ubiquinone oxidoreductase chain 6
VACC_DN87148_c1_g1	1.16046	6.77406	3.25e-08	5.61e-06	Auxin-repressed 12.5 kDa protein
VACC_DN81763_c2_g2	1.49967	2.3415	4.02e-08	6.78e-06	NA
VACC_DN80706_c4_g7	1.14188	8.06159	4.09e-08	6.86e-06	NA
VACC_DN61047_c0_g1	1.5483	2.10935	4.83e-08	7.94e-06	Polyphenol oxidase, chloroplastic
VACC_DN92415_c9_g2	2.44807	0.273659	5.56e-08	8.97e-06	NA
VACC_DN88503_c3_g3	1.13677	6.92458	5.8e-08	9.27e-06	NA
VACC_DN76068_c0_g3	3.87135	-0.611911	5.83e-08	9.29e-06	NA
VACC_DN83841_c5_g1	1.25408	3.85366	5.96e-08	9.42e-06	NA
VACC_DN92251_c4_g1	1.67826	1.61528	6.03e-08	9.5e-06	Protein argonaute 2
VACC_DN88101_c0_g1	1.89315	1.13181	6.3e-08	9.88e-06	NA
VACC_DN79599_c2_g1	1.43743	2.5221	6.33e-08	9.88e-06	Protein argonaute 3
VACC_DN88358_c3_g2	2.64629	0.0991558	6.35e-08	9.89e-06	NA
VACC_DN65618_c0_g1	1.159	5.3198	7.67e-08	1.18e-05	NA
VACC_DN78833_c0_g3	3.01882	-0.213243	9.94e-08	1.5e-05	NA
VACC_DN76891_c0_g4	2.82994	-0.18862	9.94e-08	1.5e-05	NA
VACC_DN92441_c3_g1	1.41022	2.50254	1.18e-07	1.76e-05	NA
VACC_DN80585_c3_g3	1.15807	4.82131	1.25e-07	1.86e-05	ATP synthase protein MI25
VACC_DN91231_c0_g2	1.22652	3.73757	1.27e-07	1.87e-05	EID1-like F-box protein 3
VACC_DN89340_c1_g6	1.12518	5.71529	1.27e-07	1.87e-05	NA
VACC_DN76986_c0_g1	1.49365	2.0521	1.42e-07	2.05e-05	NA
VACC_DN79607_c0_g1	1.45563	2.23588	1.46e-07	2.11e-05	Probable nucleoredoxin 1
VACC_DN84109_c4_g1	3.77546	-0.695477	1.62e-07	2.3e-05	NA
VACC_DN90917_c4_g2	1.13322	5.18487	1.62e-07	2.3e-05	NA
VACC_DN83841_c3_g1	1.50755	1.95317	1.65e-07	2.34e-05	NA
VACC_DN85969_c2_g7	1.31073	2.90868	1.67e-07	2.37e-05	ATP synthase subunit a
VACC_DN85969_c2_g3	1.1927	4.02217	1.75e-07	2.45e-05	ATP synthase subunit a
VACC_DN86177_c5_g1	1.41573	2.36458	1.84e-07	2.57e-05	NA
VACC_DN83819_c0_g1	1.71937	1.32681	1.88e-07	2.61e-05	Probable indole-3-pyruvate monooxygenase YUCCA8
VACC_DN80093_c8_g8	1.71937	1.32681	1.88e-07	2.61e-05	NA
VACC_DN84691_c1_g4	1.70168	1.34571	2e-07	2.76e-05	NA
VACC_DN89368_c3_g1	2.03687	0.646228	2.36e-07	3.2e-05	NA
VACC_DN56484_c0_g1	1.73764	1.30765	2.36e-07	3.2e-05	NA
VACC_DN57741_c0_g2	1.51456	1.88072	2.49e-07	3.33e-05	NA
VACC_DN30225_c0_g1	2.49141	0.0936529	2.81e-07	3.71e-05	NA
VACC_DN87277_c8_g1	1.7227	1.29648	2.97e-07	3.9e-05	NA
VACC_DN91439_c0_g1	1.09125	5.40034	3.82e-07	4.9e-05	Photosystem I P700 chlorophyll a apoprotein A2
VACC_DN80749_c2_g1	1.07286	6.05005	3.92e-07	5.02e-05	Photosystem II CP47 reaction center protein
VACC_DN90670_c2_g1	1.26098	3.00043	4.13e-07	5.26e-05	NA
VACC_DN90917_c4_g3	1.05165	7.94727	4.19e-07	5.33e-05	NADH-ubiquinone oxidoreductase chain 4
VACC_DN83494_c0_g2	3.72501	-0.739019	4.53e-07	5.7e-05	NA
VACC_DN47778_c0_g1	4.05465	-0.969031	5.23e-07	6.4e-05	NA
VACC_DN92158_c3_g3	1.21461	3.20611	5.8e-07	7e-05	Cytochrome b6-f complex subunit 4
VACC_DN85561_c3_g1	1.51873	1.69242	5.87e-07	7.07e-05	NA
VACC_DN91833_c1_g2	2.42742	0.0421743	6.09e-07	7.3e-05	NA
VACC_DN79934_c6_g1	1.12037	4.16684	6.87e-07	8.17e-05	NA
VACC_DN92251_c4_g2	1.27484	2.68512	7.2e-07	8.56e-05	Protein argonaute 2
VACC_DN79059_c2_g8	1.35695	2.23905	7.53e-07	8.88e-05	NADH dehydrogenase [ubiquinone] iron-sulfur protein 3
VACC_DN89216_c3_g2	3.27489	-0.746652	7.6e-07	8.91e-05	30S ribosomal protein S16, chloroplastic
VACC_DN82844_c3_g1	1.76097	0.990475	7.77e-07	9.06e-05	Dynamin-related protein 4C
VACC_DN91439_c0_g5	1.18908	3.31943	8.44e-07	9.72e-05	50S ribosomal protein L20, chloroplastic
VACC_DN84105_c1_g1	1.44538	1.88933	8.82e-07	0.000100968	Glucomannan 4-beta-mannosyltransferase 2
VACC_DN91478_c1_g1	2.17065	0.324734	9.3e-07	0.000104948	NA
VACC_DN87508_c0_g1	1.46669	1.76424	9.33e-07	0.000105119	NA
VACC_DN89078_c1_g1	1.34377	2.20075	1.12e-06	0.000124923	Probable aquaporin PIP1-4
VACC_DN78147_c0_g1	1.88339	0.702085	1.12e-06	0.000124923	NA
VACC_DN75862_c1_g3	1.79818	0.887111	1.15e-06	0.000128381	NA
VACC_DN87957_c1_g1	1.9067	0.606638	1.25e-06	0.000137641	NA
VACC_DN89594_c7_g2	1.51253	1.51944	1.31e-06	0.000142832	Zinc finger CCCH domain-containing protein 54
VACC_DN80077_c1_g2	4.62233	-1.30358	1.36e-06	0.000147446	Protein NRT1/ PTR FAMILY 3.1
VACC_DN87509_c3_g2	1.18647	3.05775	1.37e-06	0.000148638	NA
VACC_DN86331_c4_g4	1.42707	1.79772	1.37e-06	0.00014903	NA
VACC_DN88930_c3_g3	3.01566	-0.66797	1.47e-06	0.000158528	NA
VACC_DN75275_c0_g1	2.41417	-0.0886675	1.55e-06	0.000165328	Zinc finger protein 7
VACC_DN85512_c1_g2	1.00582	6.50401	1.66e-06	0.000174446	NA
VACC_DN68269_c0_g1	1.00686	6.39178	1.67e-06	0.00017569	Pathogenesis-related protein 5
VACC_DN83452_c4_g1	1.02339	5.32176	1.92e-06	0.000197793	NADH dehydrogenase [ubiquinone] iron-sulfur protein 2
VACC_DN82489_c6_g1	1.25778	2.4551	2.09e-06	0.00021267	NA
VACC_DN88769_c5_g1	1.75259	0.898119	2.1e-06	0.000212836	NA
VACC_DN76471_c0_g1	3.56213	-0.877521	2.15e-06	0.000214896	Calmodulin-like protein 5
VACC_DN38542_c0_g1	3.56213	-0.877521	2.15e-06	0.000214896	12 kDa heat shock protein
VACC_DN82880_c1_g1	1.13957	3.31032	2.19e-06	0.000218782	NA
VACC_DN89799_c3_g1	1.47693	1.56844	2.49e-06	0.000245143	Dehydration-responsive element-binding protein 1A
VACC_DN86570_c3_g2	1.65785	1.03432	2.52e-06	0.000246679	Chlorophyll a-b binding protein 4, chloroplastic
VACC_DN91503_c3_g1	1.09109	3.73703	2.52e-06	0.000246679	Structural maintenance of chromosomes protein 4
VACC_DN88509_c0_g1	1.30917	2.13185	2.59e-06	0.000252895	Short-chain dehydrogenase TIC 32, chloroplastic
VACC_DN89078_c3_g1	1.20271	2.69462	2.62e-06	0.000253608	Aquaporin PIP1-2
VACC_DN90071_c1_g4	1.50704	1.38192	2.71e-06	0.000261728	Ethylene-responsive transcription factor 4
VACC_DN86477_c5_g1	2.43756	-0.201053	2.72e-06	0.000261868	NA
VACC_DN85969_c2_g2	1.50823	1.41048	2.77e-06	0.000263968	NA
VACC_DN77611_c0_g2	1.98355	0.336407	2.95e-06	0.000280755	NA
VACC_DN83438_c5_g1	1.79906	0.743531	3.07e-06	0.000289687	NA
VACC_DN88716_c3_g1	1.40371	1.67661	3.17e-06	0.000298259	NA
VACC_DN81219_c2_g4	1.37301	1.77943	3.28e-06	0.000307719	NA
VACC_DN92335_c0_g1	1.02219	4.66689	3.29e-06	0.000307734	Heat shock factor protein HSF30
VACC_DN82195_c4_g2	1.2699	2.24808	3.43e-06	0.000317905	NA
VACC_DN79009_c2_g1	1.02229	4.41957	4.12e-06	0.000368586	11S globulin seed storage protein 2
VACC_DN90725_c6_g1	1.02722	4.36785	4.13e-06	0.000368729	NA
VACC_DN85690_c1_g1	1.93807	0.373861	4.56e-06	0.000399892	NA
VACC_DN82039_c3_g1	1.5641	1.14633	4.57e-06	0.000399892	NA
VACC_DN79586_c3_g3	1.56418	1.17989	4.66e-06	0.000406925	NA
VACC_DN73708_c0_g2	2.42263	-0.356359	4.85e-06	0.000417918	Protein argonaute 3
VACC_DN117870_c0_g1	2.24635	0.0100816	5.01e-06	0.00043118	NA
VACC_DN86557_c3_g1	2.34036	-0.146833	5.16e-06	0.000442999	NA
VACC_DN84698_c4_g2	1.29	2.02495	5.35e-06	0.000457925	NA
VACC_DN90914_c4_g1	1.42403	1.53072	5.36e-06	0.000457982	NA
VACC_DN84080_c3_g2	1.56393	1.07681	5.53e-06	0.000470964	NA
VACC_DN86477_c5_g2	2.00332	0.275776	5.78e-06	0.000489643	G-type lectin S-receptor-like serine/threonine-protein kinase At1g11330
VACC_DN48316_c0_g1	1.16427	2.70663	5.85e-06	0.000495233	NA
VACC_DN88043_c3_g3	1.01182	4.30622	6.02e-06	0.000508119	UDP-glucuronate 4-epimerase 1
VACC_DN78844_c1_g2	1.50179	1.26168	6.09e-06	0.000512224	NA
VACC_DN75862_c1_g6	1.27655	1.99942	6.23e-06	0.00052109	NA
VACC_DN85350_c6_g3	2.90914	-0.754284	6.44e-06	0.000534525	NA
VACC_DN92436_c2_g2	1.38857	1.64407	6.52e-06	0.000539171	NA
VACC_DN46277_c0_g1	1.14843	2.66721	7.31e-06	0.000600816	NA
VACC_DN88755_c0_g1	1.8816	0.331489	8.76e-06	0.000706536	Lipase-like PAD4
VACC_DN89844_c1_g4	2.21644	-0.12349	9.16e-06	0.000733975	NA
VACC_DN85138_c7_g1	1.08018	3.13485	9.77e-06	0.00077391	Oxygen-evolving enhancer protein 2-1, chloroplastic
VACC_DN90044_c3_g3	1.08018	3.13485	9.77e-06	0.00077391	Cytochrome P450 71A3 (Fragment)
VACC_DN79515_c5_g6	1.22095	2.15858	1.02e-05	0.000802245	NA
VACC_DN86588_c4_g2	1.18795	2.34694	1.02e-05	0.000803677	NA
VACC_DN81744_c1_g2	1.75048	0.547597	1.11e-05	0.000853792	NA
VACC_DN84701_c1_g1	2.03396	-0.0500738	1.54e-05	0.0011334	NA
VACC_DN83321_c0_g2	1.86595	0.248184	1.57e-05	0.00115158	NA
VACC_DN83256_c0_g1	1.32849	1.6238	1.58e-05	0.00115433	NA
VACC_DN58342_c0_g1	1.35505	1.4822	1.67e-05	0.00121614	NA
VACC_DN78593_c3_g4	3.37849	-1.02961	1.74e-05	0.00124871	Endonuclease 1
VACC_DN16075_c0_g1	3.37849	-1.02961	1.74e-05	0.00124871	NA
VACC_DN84460_c5_g2	1.14358	2.37685	1.77e-05	0.00126653	RNA-dependent RNA polymerase 1
VACC_DN78346_c2_g1	1.54339	0.912502	1.79e-05	0.0012746	NA
VACC_DN87072_c7_g4	1.43628	1.21511	1.8e-05	0.00128016	Ribosomal protein S4, mitochondrial
VACC_DN92372_c2_g2	1.80154	0.405604	1.86e-05	0.00131339	NA
VACC_DN84388_c3_g2	1.80154	0.405604	1.86e-05	0.00131339	NA
VACC_DN87072_c7_g5	1.07564	2.84926	2.02e-05	0.00141556	Ribosomal protein S4, mitochondrial
VACC_DN89505_c6_g2	1.66513	0.593662	2.12e-05	0.00147127	NA
VACC_DN85295_c3_g1	1.12805	2.3897	2.44e-05	0.00167011	Chaperone protein dnaJ 11, chloroplastic
VACC_DN88197_c1_g3	1.15577	2.22347	2.63e-05	0.00177951	NA
VACC_DN80830_c0_g3	1.3967	1.27536	2.67e-05	0.00179792	Late embryogenesis abundant protein Dc3
VACC_DN83711_c0_g1	1.25328	1.79219	2.71e-05	0.00181944	NA
VACC_DN83865_c6_g1	2.45255	-0.491968	2.71e-05	0.00181944	NA
VACC_DN89284_c1_g3	1.4125	1.13655	2.82e-05	0.00188254	NA
VACC_DN84380_c4_g1	7.22802	-1.65158	2.86e-05	0.00189169	Cysteine-rich receptor-like protein kinase 25
VACC_DN57713_c0_g1	4.28332	-1.58294	2.86e-05	0.00189169	GDSL esterase/lipase At5g03610
VACC_DN79891_c0_g1	2.13865	-0.182915	2.91e-05	0.00190792	NA
VACC_DN84589_c2_g1	1.07263	2.62579	2.99e-05	0.00194413	30S ribosomal protein S7, chloroplastic
VACC_DN85842_c4_g2	1.09631	2.46893	3.05e-05	0.0019781	Chlorophyll a-b binding protein CP29.2, chloroplastic
VACC_DN91329_c2_g2	1.88073	0.183792	3.06e-05	0.00198139	NA
VACC_DN82687_c14_g2	1.26771	1.60326	3.18e-05	0.00205432	NA
VACC_DN80342_c4_g1	1.35193	1.27233	3.28e-05	0.00210277	Legumin A
VACC_DN89148_c2_g1	1.09301	2.47747	3.34e-05	0.00213107	Phosphatidylinositol 4-kinase gamma 4
VACC_DN85801_c1_g3	1.64571	0.471451	3.61e-05	0.00227768	NA
VACC_DN86979_c5_g3	1.64279	0.524434	3.67e-05	0.0023108	NA
VACC_DN75466_c1_g1	1.07152	2.60577	3.71e-05	0.00233059	Larval cuticle protein 2
VACC_DN77468_c0_g1	1.08121	2.45884	3.8e-05	0.00236467	NA
VACC_DN78238_c0_g1	1.29702	1.36758	4.55e-05	0.00279506	Protein NDR1
VACC_DN22568_c0_g3	1.70987	0.400852	4.78e-05	0.00289429	NA
VACC_DN75913_c1_g2	7.12917	-1.734	5.33e-05	0.00313911	Inactive beta-amylase 4, chloroplastic
VACC_DN3624_c0_g1	7.12917	-1.734	5.33e-05	0.00313911	NA
VACC_DN78593_c2_g1	7.12917	-1.734	5.33e-05	0.00313911	NA
VACC_DN32491_c1_g1	7.12917	-1.734	5.33e-05	0.00313911	NA
VACC_DN70875_c0_g1	4.18447	-1.66138	5.33e-05	0.00313911	NA
VACC_DN87892_c1_g1	1.11599	2.20978	5.47e-05	0.00319998	NA
VACC_DN86750_c0_g1	1.86319	0.0914478	5.69e-05	0.0033066	NA
VACC_DN81454_c1_g1	1.39651	0.993245	5.75e-05	0.00333584	NA
VACC_DN84418_c1_g1	1.45667	0.811261	6.22e-05	0.0035785	Protein LIGHT-DEPENDENT SHORT HYPOCOTYLS 6
VACC_DN91443_c5_g6	1.68629	0.321637	6.36e-05	0.00365642	Copia protein
VACC_DN90776_c2_g1	1.61828	0.451808	6.49e-05	0.0037162	Photosystem I reaction center subunit III, chloroplastic
VACC_DN76850_c1_g1	1.58865	0.538713	6.52e-05	0.0037162	Photosystem I reaction center subunit psaK, chloroplastic
VACC_DN87953_c2_g1	1.08615	2.22841	6.67e-05	0.0037984	Serine/threonine-protein phosphatase 7 long form homolog
VACC_DN73026_c0_g1	2.02454	-0.159006	6.82e-05	0.00386605	NA
VACC_DN82514_c1_g1	1.07621	2.28386	6.84e-05	0.00387689	NA
VACC_DN79515_c5_g3	1.0712	2.26833	7.01e-05	0.00395965	NA
VACC_DN84667_c4_g1	2.13591	-0.432779	7.46e-05	0.00415609	Abscisic acid 8'-hydroxylase 3
VACC_DN82039_c7_g1	1.47598	0.783844	7.97e-05	0.00441212	NA
VACC_DN74595_c3_g1	1.11613	2.02969	8.13e-05	0.00448815	NA
VACC_DN82880_c0_g1	1.69757	0.196883	8.42e-05	0.00462072	NA
VACC_DN80077_c1_g1	3.16803	-1.19818	8.47e-05	0.00463634	Protein NRT1/ PTR FAMILY 3.1
VACC_DN82156_c1_g1	1.69167	0.260588	8.55e-05	0.00467379	NA
VACC_DN92251_c4_g6	1.56202	0.466852	8.66e-05	0.00471991	Protein argonaute 2
VACC_DN82926_c3_g2	2.01348	-0.276554	9.19e-05	0.00497698	Cytochrome c biogenesis protein CcsA
VACC_DN87647_c5_g1	2.01348	-0.276554	9.19e-05	0.00497698	NA
VACC_DN65105_c0_g1	-6.30893	5.18898	5.66301e-91	3.73997e-86	NA
VACC_DN81489_c0_g1	-7.12699	2.57462	1.36591e-46	1.80415e-42	NA
VACC_DN126918_c0_g1	-11.1283	2.19581	1.92985e-42	2.12418e-38	NA
VACC_DN74624_c0_g1	-10.9493	2.02299	5.0785e-39	4.79135e-35	NA
VACC_DN76943_c0_g1	-10.7221	1.80462	4.49069e-35	3.29527e-31	NA
VACC_DN79104_c6_g2	-2.93595	4.95388	1.19683e-34	7.90413e-31	Basic endochitinase C
VACC_DN88184_c0_g1	-10.6874	1.77132	1.76343e-34	1.05873e-30	Cationic peroxidase 1
VACC_DN69363_c0_g1	-10.5458	1.63593	3.8036e-32	2.09331e-28	NA
VACC_DN77980_c1_g1	-5.19632	1.97026	1.46562e-31	6.91377e-28	NA
VACC_DN62062_c0_g1	-10.3225	1.42323	8.56072e-30	3.76911e-26	NA
VACC_DN77123_c0_g1	-2.61894	5.03899	4.03539e-29	1.66566e-25	NA
VACC_DN84702_c0_g1	-2.9087	3.71791	1.13535e-28	4.1656e-25	NA
VACC_DN74719_c0_g1	-10.1715	1.28005	1.58965e-27	5.52546e-24	NA
VACC_DN72517_c0_g1	-4.22617	2.01846	6.01743e-27	1.98702e-23	NA
VACC_DN73164_c0_g1	-6.6962	1.26701	7.04948e-25	1.93984e-21	NA
VACC_DN19672_c0_g1	-9.98381	1.10293	7.98577e-25	2.0349e-21	NA
VACC_DN90939_c0_g2	-2.4	4.81615	8.01117e-25	2.0349e-21	Cannabidiolic acid synthase
VACC_DN88997_c1_g1	-2.45194	4.43045	1.18751e-24	2.90465e-21	Putative 12-oxophytodienoate reductase 11
VACC_DN70984_c0_g1	-9.79	0.921041	1.93631e-22	3.76111e-19	NA
VACC_DN90038_c1_g1	-2.62043	3.1879	3.51323e-22	6.62917e-19	Polygalacturonase inhibitor
VACC_DN86130_c0_g1	-3.24331	2.22507	4.77043e-22	8.75136e-19	Protein DETOXIFICATION 33
VACC_DN80274_c0_g1	-2.2961	4.3422	5.89468e-22	1.04441e-18	NA
VACC_DN38278_c0_g1	-4.77296	1.27573	6.00946e-22	1.04441e-18	NA
VACC_DN91797_c2_g2	-2.13651	5.62563	9.33197e-22	1.58026e-18	Laccase-14
VACC_DN104456_c0_g1	-9.73436	0.869011	1.29208e-21	2.13328e-18	NA
VACC_DN81482_c0_g1	-2.16838	5.01857	1.85392e-21	2.98245e-18	Expansin-like A1
VACC_DN70518_c0_g1	-9.71149	0.84765	1.89672e-21	2.98245e-18	NA
VACC_DN72663_c0_g2	-6.31807	0.914287	5.16876e-21	7.58567e-18	NA
VACC_DN77371_c0_g1	-9.67648	0.81499	6.05238e-21	8.68938e-18	NA
VACC_DN87873_c3_g1	-2.11844	5.18289	6.68074e-21	9.38743e-18	NA
VACC_DN85620_c0_g4	-2.44545	3.24643	4.10404e-20	5.42078e-17	NA
VACC_DN88831_c0_g2	-1.97367	6.4768	6.76179e-20	8.58773e-17	Putative germin-like protein 2-1
VACC_DN81967_c4_g1	-3.39058	1.72832	1.49683e-19	1.86517e-16	Serine proteases 1/2
VACC_DN82068_c0_g1	-2.62095	2.69005	1.95656e-19	2.39288e-16	Beta-amyrin 28-oxidase
VACC_DN90352_c0_g2	-3.31135	1.75362	2.68179e-19	3.18373e-16	Probable indole-3-acetic acid-amido synthetase GH3.1
VACC_DN91095_c1_g1	-2.33801	3.33722	3.50132e-19	4.05674e-16	Agglutinin-2
VACC_DN90038_c2_g2	-2.19961	3.69556	1.07502e-18	1.18328e-15	Polygalacturonase inhibitor
VACC_DN82880_c2_g4	-3.46593	1.583	1.6774e-18	1.7584e-15	NA
VACC_DN79608_c1_g2	-3.82511	1.34929	2.41419e-18	2.49122e-15	NA
VACC_DN77925_c0_g1	-1.92159	5.68649	2.69887e-18	2.74214e-15	Subtilisin-like protease SBT1.9
VACC_DN92267_c0_g2	-1.95283	5.19231	2.98292e-18	2.98482e-15	Primary amine oxidase
VACC_DN91242_c0_g1	-2.16975	3.62163	4.29893e-18	4.23746e-15	Probable LRR receptor-like serine/threonine-protein kinase At1g53430
VACC_DN86769_c2_g1	-1.87891	6.03773	7.08236e-18	6.87843e-15	NA
VACC_DN79360_c2_g1	-9.28545	0.452689	7.19444e-18	6.88602e-15	Pupal cuticle protein Edg-84A
VACC_DN75196_c0_g1	-9.38999	0.549073	8.52741e-18	8.04524e-15	Carboxypeptidase B
VACC_DN90600_c0_g1	-2.68607	2.26612	1.36586e-17	1.27048e-14	1-aminocyclopropane-1-carboxylate synthase
VACC_DN72986_c0_g1	-3.85389	1.19437	1.58711e-17	1.45578e-14	NA
VACC_DN90177_c0_g1	-2.42653	2.67556	2.3934e-17	2.13601e-14	Allene oxide synthase 3
VACC_DN84150_c0_g1	-2.38537	2.72367	2.66983e-17	2.35095e-14	Uclacyanin-3
VACC_DN72512_c0_g1	-9.34611	0.508574	3.00402e-17	2.61042e-14	Transmembrane protease serine 6
VACC_DN83931_c1_g1	-3.30431	1.44096	5.55274e-17	4.76252e-14	Probable mannitol dehydrogenase
VACC_DN78694_c0_g1	-2.41844	2.58159	7.61379e-17	6.42579e-14	Inhibitor of trypsin and hageman factor
VACC_DN77922_c0_g1	-2.11779	3.44751	7.68658e-17	6.42579e-14	NA
VACC_DN90085_c2_g1	-1.76765	7.44107	9.12522e-17	7.5331e-14	NA
VACC_DN91941_c1_g1	-1.77974	6.69693	9.47144e-17	7.72238e-14	Probable sulfate transporter 3.5
VACC_DN83497_c1_g1	-2.9052	1.7984	1.69268e-16	1.31515e-13	NA
VACC_DN77932_c0_g1	-2.9052	1.7984	1.69268e-16	1.31515e-13	NA
VACC_DN90351_c0_g2	-2.2477	2.87714	2.26873e-16	1.7222e-13	Sugar transport protein 13
VACC_DN78030_c0_g1	-2.47049	2.36238	2.29957e-16	1.72577e-13	Polygalacturonase inhibitor
VACC_DN71930_c0_g2	-4.62199	0.758683	4.18283e-16	3.10385e-13	NA
VACC_DN90727_c2_g3	-2.02512	3.47978	6.80111e-16	4.99066e-13	NA
VACC_DN87934_c0_g1	-2.01865	3.47463	8.8718e-16	6.43858e-13	Lysine histidine transporter-like 8
VACC_DN82266_c1_g1	-3.86955	1.00126	9.96113e-16	7.15058e-13	Cationic peroxidase 1
VACC_DN73763_c0_g1	-5.83552	0.47121	1.09012e-15	7.74128e-13	NA
VACC_DN92456_c0_g1	-2.15337	2.92746	1.3809e-15	9.59971e-13	NA
VACC_DN60935_c0_g1	-9.05048	0.237378	1.54878e-15	1.05448e-12	NA
VACC_DN90038_c2_g1	-1.71288	6.25578	1.62236e-15	1.09331e-12	Polygalacturonase inhibitor
VACC_DN86561_c0_g1	-2.05793	3.22317	1.88476e-15	1.25731e-12	ATP-citrate synthase
VACC_DN82152_c2_g1	-2.06244	3.16289	2.53491e-15	1.6741e-12	NA
VACC_DN89676_c0_g2	-2.15949	2.76061	4.61133e-15	2.95671e-12	Ubiquinol oxidase 1, mitochondrial
VACC_DN90473_c0_g1	-2.12803	2.86598	5.75557e-15	3.62009e-12	Allene oxide synthase 1, chloroplastic
VACC_DN77288_c0_g1	-8.97567	0.169225	6.20701e-15	3.8672e-12	NA
VACC_DN74087_c0_g1	-8.95634	0.151653	9.9007e-15	6.05428e-12	NA
VACC_DN89789_c1_g3	-1.89987	3.65994	1.02597e-14	6.15829e-12	Coatomer subunit beta'-3
VACC_DN90862_c1_g1	-2.01349	3.14012	1.02761e-14	6.15829e-12	Reticuline oxidase-like protein
VACC_DN90114_c0_g1	-2.10285	2.82477	1.03505e-14	6.15829e-12	Acetyl-coenzyme A synthetase
VACC_DN89926_c0_g1	-1.94709	3.40503	1.07195e-14	6.32086e-12	Protein NRT1/ PTR FAMILY 2.11
VACC_DN89687_c1_g1	-2.25052	2.44363	1.51715e-14	8.71268e-12	NA
VACC_DN86559_c1_g1	-1.72236	4.54599	4.44441e-14	2.42577e-11	Heat shock 70 kDa protein cognate 3
VACC_DN67802_c0_g1	-1.69596	4.82092	4.71703e-14	2.55346e-11	Lectizyme
VACC_DN90085_c2_g4	-1.57854	9.48624	5.16935e-14	2.77556e-11	NA
VACC_DN83222_c0_g1	-1.69264	4.55923	1.13394e-13	5.85062e-11	Polygalacturonase inhibitor
VACC_DN82530_c0_g2	-1.65399	4.7677	2.07108e-13	1.04411e-10	NA
VACC_DN80446_c0_g1	-2.7735	1.37901	2.25569e-13	1.12856e-10	Cinnamate beta-D-glucosyltransferase
VACC_DN76329_c0_g1	-8.79163	0.00246104	2.7628e-13	1.36165e-10	NA
VACC_DN67902_c0_g1	-8.79163	0.00246104	2.7628e-13	1.36165e-10	NA
VACC_DN81991_c3_g1	-1.61905	4.8044	5.29583e-13	2.5344e-10	Thaumatin-like protein
VACC_DN89581_c1_g1	-1.86326	3.14563	5.45389e-13	2.59126e-10	NA
VACC_DN74197_c0_g1	-8.74734	-0.0374823	7.2951e-13	3.4169e-10	NA
VACC_DN91071_c1_g1	-1.58628	5.02862	9.66161e-13	4.43951e-10	UDP-glycosyltransferase 91A1
VACC_DN84770_c3_g2	-1.81378	3.20735	1.09084e-12	4.87629e-10	Ferric reduction oxidase 2
VACC_DN76790_c0_g1	-2.71024	1.32589	1.14126e-12	5.05844e-10	NA
VACC_DN76905_c1_g1	-8.70164	-0.07861	1.18945e-12	5.2369e-10	NA
VACC_DN81264_c0_g2	-1.50487	6.45967	1.61025e-12	7.04266e-10	Trypsin delta/gamma
VACC_DN81967_c4_g2	-5.48682	0.15665	1.71351e-12	7.445e-10	Serine proteases 1/2
VACC_DN73148_c0_g1	-8.67824	-0.0996407	1.9438e-12	8.33585e-10	NA
VACC_DN87528_c1_g1	-1.7795	3.2745	2.01228e-12	8.57389e-10	Basic 7S globulin
VACC_DN74601_c1_g2	-3.11873	0.890572	2.3088e-12	9.71196e-10	NA
VACC_DN70201_c1_g2	-3.22373	0.822376	3.92816e-12	1.6214e-09	NA
VACC_DN78127_c6_g1	-1.82442	2.97567	4.00502e-12	1.64286e-09	7-deoxyloganetin glucosyltransferase
VACC_DN83939_c1_g1	-1.81239	2.94997	4.70312e-12	1.91731e-09	V-type proton ATPase subunit B
VACC_DN27777_c0_g1	-1.82857	2.8949	4.77177e-12	1.93336e-09	Eukaryotic translation initiation factor 5A
VACC_DN79406_c0_g1	-1.66455	3.72125	4.8106e-12	1.93721e-09	Acyl-CoA Delta(11) desaturase
VACC_DN88689_c0_g1	-1.76168	3.19461	5.36051e-12	2.13264e-09	Alpha-dioxygenase 1
VACC_DN90813_c1_g1	-2.08906	2.12192	6.17596e-12	2.42781e-09	NA
VACC_DN67666_c0_g1	-5.42641	0.102679	6.60497e-12	2.56591e-09	NA
VACC_DN83374_c0_g1	-1.63909	3.78866	7.09585e-12	2.72456e-09	Premnaspirodiene oxygenase
VACC_DN92279_c2_g1	-2.44394	1.47878	8.14321e-12	3.10864e-09	NA
VACC_DN85495_c0_g1	-2.01002	2.25089	8.41811e-12	3.19511e-09	NA
VACC_DN1342_c0_g2	-8.58064	-0.18711	8.60156e-12	3.22764e-09	NA
VACC_DN82491_c0_g5	-1.53524	4.66574	9.14235e-12	3.41118e-09	Wound-induced protein WIN1
VACC_DN86279_c0_g1	-1.47937	5.55868	1.01298e-11	3.75838e-09	Calcium-transporting ATPase sarcoplasmic/endoplasmic reticulum type
VACC_DN75296_c0_g1	-1.71026	3.28482	1.10318e-11	4.0702e-09	V-type proton ATPase subunit E
VACC_DN80338_c0_g1	-3.8254	0.42706	1.38332e-11	5.0754e-09	Galactinol synthase 2
VACC_DN87190_c0_g1	-1.77302	2.93609	1.68797e-11	6.15893e-09	Amino-acid permease BAT1 homolog
VACC_DN91069_c2_g1	-1.6866	3.31554	1.79545e-11	6.5151e-09	Lysine histidine transporter 1
VACC_DN66460_c0_g1	-1.4265	6.5305	1.84689e-11	6.62173e-09	NA
VACC_DN86864_c0_g1	-1.82156	2.74403	1.85491e-11	6.62173e-09	6-phosphogluconate dehydrogenase, decarboxylating
VACC_DN83209_c0_g1	-2.21446	1.73907	2.1136e-11	7.38552e-09	NA
VACC_DN87772_c0_g1	-2.40091	1.44358	2.19672e-11	7.63557e-09	NA
VACC_DN81034_c0_g1	-2.12658	1.93056	2.36603e-11	8.181e-09	LysM domain-containing GPI-anchored protein 2
VACC_DN85505_c3_g5	-1.43719	5.76959	2.40964e-11	8.28841e-09	NA
VACC_DN63861_c0_g2	-5.3417	0.0272906	2.58535e-11	8.80113e-09	NA
VACC_DN84820_c0_g1	-1.69459	3.14343	2.61239e-11	8.84756e-09	Probable NAD(P)H dehydrogenase (quinone) FQR1-like 1
VACC_DN90907_c0_g1	-1.54412	4.1251	2.98122e-11	1.00452e-08	NA
VACC_DN84442_c0_g1	-1.79103	2.73952	3.31203e-11	1.10471e-08	Pathogen-related protein
VACC_DN72099_c0_g2	-2.37447	1.42203	3.61428e-11	1.19947e-08	Glutamine synthetase 1, mitochondrial
VACC_DN77530_c0_g1	-1.79822	2.62707	4.66623e-11	1.53317e-08	1-aminocyclopropane-1-carboxylate oxidase 1
VACC_DN92279_c3_g1	-1.88284	2.37243	5.12661e-11	1.6761e-08	Receptor-like protein 12
VACC_DN85000_c0_g2	-1.49128	4.42857	5.41168e-11	1.76058e-08	1-aminocyclopropane-1-carboxylate oxidase homolog 1
VACC_DN87918_c2_g3	-1.37443	7.35904	6.34238e-11	2.04324e-08	Pectin acetylesterase 8
VACC_DN72530_c1_g1	-8.47596	-0.280487	6.45764e-11	2.07027e-08	NA
VACC_DN86502_c1_g1	-1.71386	2.92317	6.57878e-11	2.09892e-08	NA
VACC_DN79634_c0_g1	-1.91064	2.25994	6.94879e-11	2.20631e-08	NA
VACC_DN88692_c3_g1	-2.53354	1.17927	7.0203e-11	2.21835e-08	NA
VACC_DN72994_c0_g1	-3.14601	0.578217	7.20319e-11	2.2653e-08	General odorant-binding protein 56a
VACC_DN86796_c0_g1	-1.99117	2.04453	7.53993e-11	2.35996e-08	NA
VACC_DN84752_c0_g1	-1.81552	2.51186	8.55878e-11	2.6537e-08	NA
VACC_DN90632_c0_g1	-1.51784	3.95899	9.64357e-11	2.97608e-08	Glycogen phosphorylase
VACC_DN32125_c0_g1	-8.44855	-0.304851	1.07531e-10	3.28776e-08	NA
VACC_DN83274_c0_g1	-1.63039	3.16116	1.18223e-10	3.58818e-08	Titin
VACC_DN78852_c0_g1	-3.47668	0.41687	1.18443e-10	3.58818e-08	NA
VACC_DN21190_c0_g1	-1.47654	4.25383	1.37246e-10	4.10136e-08	60S ribosomal protein L5
VACC_DN80548_c0_g1	-2.28072	1.4102	1.5395e-10	4.55972e-08	NA
VACC_DN74298_c1_g2	-2.04225	1.82325	1.53965e-10	4.55972e-08	Beta-glucosidase
VACC_DN77530_c0_g2	-1.59145	3.32538	1.56241e-10	4.60645e-08	1-aminocyclopropane-1-carboxylate oxidase 3
VACC_DN91087_c0_g2	-2.49115	1.14449	1.6164e-10	4.72345e-08	Glutathione S-transferase PARB
VACC_DN90140_c2_g1	-8.42062	-0.329654	1.79489e-10	5.17634e-08	NA
VACC_DN72918_c0_g1	-8.39214	-0.35491	1.79489e-10	5.17634e-08	Pupal cuticle protein Edg-78E
VACC_DN83605_c0_g1	-2.10408	1.74359	1.86104e-10	5.34378e-08	Miraculin
VACC_DN86249_c1_g1	-1.68562	2.80275	1.88571e-10	5.39118e-08	Secoisolariciresinol dehydrogenase (Fragment)
VACC_DN82419_c0_g3	-2.53999	1.09656	2.2186e-10	6.28844e-08	Larval cuticle protein 8
VACC_DN92410_c1_g1	-1.38144	5.36914	2.30264e-10	6.49875e-08	NA
VACC_DN66226_c0_g1	-5.07932	-0.204067	2.41281e-10	6.7807e-08	NA
VACC_DN81962_c0_g1	-1.88393	2.12211	2.97441e-10	8.21907e-08	Cysteine-rich repeat secretory protein 38
VACC_DN64658_c0_g1	-8.36308	-0.380638	3.00325e-10	8.26419e-08	NA
VACC_DN70094_c0_g1	-1.62553	3.00768	3.15835e-10	8.65492e-08	NADH-ubiquinone oxidoreductase chain 5
VACC_DN87488_c0_g1	-1.69896	2.68803	3.28523e-10	8.96543e-08	Lysosomal aspartic protease
VACC_DN84860_c1_g1	-1.90464	2.04364	3.30337e-10	8.97783e-08	GABA transporter 1
VACC_DN87272_c0_g1	-2.02865	1.77096	3.68789e-10	9.88825e-08	Aldehyde dehydrogenase, mitochondrial
VACC_DN88552_c3_g1	-1.4928	3.76148	3.70561e-10	9.88825e-08	Oxysterol-binding protein-related protein 4B
VACC_DN91289_c2_g2	-1.85457	2.18808	3.71322e-10	9.88825e-08	Flavin-dependent oxidoreductase FOX5
VACC_DN72333_c2_g1	-2.04378	1.74006	3.97006e-10	1.05297e-07	Calmodulin
VACC_DN81603_c0_g2	-1.31503	7.07264	4.16591e-10	1.1005e-07	Elongation factor 1-alpha 1
VACC_DN86046_c0_g1	-1.42203	4.3679	4.19718e-10	1.10434e-07	Serine protease 3
VACC_DN85643_c3_g2	-1.50359	3.61883	4.3854e-10	1.14929e-07	Squalene monooxygenase
VACC_DN80545_c0_g1	-1.48205	3.72955	4.84199e-10	1.25896e-07	Zinc carboxypeptidase A 1
VACC_DN83878_c0_g1	-2.15919	1.48922	5.02735e-10	1.30202e-07	Gibberellin 2-beta-dioxygenase 1
VACC_DN17984_c0_g1	-1.3661	5.00548	5.68656e-10	1.46129e-07	ATP synthase subunit beta, mitochondrial
VACC_DN88339_c3_g1	-2.02168	1.67854	7.03838e-10	1.7878e-07	Gibberellin-regulated protein 1
VACC_DN84786_c5_g3	-1.28684	7.61797	8.08272e-10	2.02965e-07	Actin-57B
VACC_DN52960_c0_g1	-8.30314	-0.43358	8.46962e-10	2.11875e-07	NA
VACC_DN74855_c0_g1	-2.32223	1.16819	9.88906e-10	2.45524e-07	Putative germin-like protein 2-2
VACC_DN88620_c0_g1	-2.1871	1.33519	1.11563e-09	2.75949e-07	Laminin subunit alpha
VACC_DN88980_c1_g1	-1.60673	2.84243	1.16164e-09	2.86258e-07	Cytochrome P450 CYP749A22
VACC_DN77137_c0_g1	-1.5366	3.16685	1.21057e-09	2.97207e-07	NA
VACC_DN87767_c2_g1	-1.52274	3.19296	1.24192e-09	3.03774e-07	NA
VACC_DN81012_c1_g1	-1.36647	4.54243	1.27886e-09	3.11655e-07	NA
VACC_DN84543_c0_g2	-2.15199	1.36846	1.31039e-09	3.18165e-07	Glucan endo-1,3-beta-glucosidase, basic vacuolar isoform
VACC_DN84799_c1_g1	-1.94921	1.75035	1.39798e-09	3.38187e-07	Flavonoid 3'-monooxygenase
VACC_DN90752_c2_g3	-2.01383	1.62685	1.45372e-09	3.49114e-07	Cytochrome P450 81E8
VACC_DN90150_c0_g1	-1.473	3.45764	1.48387e-09	3.55064e-07	Endoplasmin
VACC_DN86509_c0_g1	-4.27209	-0.0676026	1.49301e-09	3.55377e-07	NA
VACC_DN32457_c0_g1	-1.45138	3.61542	1.67144e-09	3.95646e-07	60S ribosomal protein L15
VACC_DN80196_c1_g1	-1.98371	1.69292	1.67883e-09	3.95976e-07	Myosin-IB
VACC_DN84525_c0_g1	-1.70551	2.4053	1.73179e-09	4.07015e-07	NA
VACC_DN88497_c2_g2	-1.51844	3.16566	1.81037e-09	4.22474e-07	NA
VACC_DN72882_c0_g1	-2.07654	1.47795	1.85389e-09	4.29596e-07	Acyl-CoA desaturase 1
VACC_DN88157_c0_g1	-2.06767	1.47096	1.85389e-09	4.29596e-07	NA
VACC_DN84770_c3_g3	-1.68995	2.37061	2.02541e-09	4.6607e-07	Ferric reduction oxidase 2
VACC_DN92329_c2_g3	-1.8386	1.95968	2.12029e-09	4.86208e-07	Probable xyloglucan endotransglucosylase/hydrolase protein 23
VACC_DN83646_c0_g1	-1.666	2.44215	2.39485e-09	5.45381e-07	Omega-hydroxypalmitate O-feruloyl transferase
VACC_DN80328_c0_g1	-2.43689	0.918702	2.54967e-09	5.76661e-07	Putative germin-like protein 2-1
VACC_DN88001_c0_g1	-2.08799	1.4328	2.57592e-09	5.80611e-07	NA
VACC_DN75472_c0_g1	-2.36772	1.04414	2.65657e-09	5.95186e-07	Cytokinin dehydrogenase 6
VACC_DN81242_c3_g1	-2.77243	0.599517	2.67222e-09	5.95186e-07	NA
VACC_DN38278_c1_g1	-3.29417	0.261408	2.67664e-09	5.95186e-07	NA
VACC_DN89017_c0_g1	-1.44896	3.44009	2.73535e-09	6.06201e-07	4-coumarate--CoA ligase 1
VACC_DN91775_c3_g3	-1.30652	5.02141	2.78076e-09	6.12782e-07	Cytochrome P450 71D10
VACC_DN75139_c0_g1	-3.11169	0.34594	2.7836e-09	6.12782e-07	NA
VACC_DN82666_c0_g1	-2.56544	0.815016	2.95763e-09	6.48929e-07	Annexin-like protein RJ4
VACC_DN90862_c1_g4	-1.6428	2.48843	3.00904e-09	6.57984e-07	Reticuline oxidase-like protein
VACC_DN81176_c0_g1	-1.5015	3.14097	3.01882e-09	6.57984e-07	UDP-glycosyltransferase 13
VACC_DN86046_c2_g1	-1.40954	3.68476	3.33285e-09	7.2404e-07	Chymotrypsin BI
VACC_DN57725_c0_g2	-1.36205	4.15381	3.3764e-09	7.29185e-07	NA
VACC_DN79300_c0_g1	-1.82907	1.88415	3.37862e-09	7.29185e-07	Ferritin subunit
VACC_DN88920_c0_g1	-1.28716	5.25158	3.49595e-09	7.5205e-07	Chitinase 2
VACC_DN90696_c0_g1	-1.81907	1.94469	3.62959e-09	7.78265e-07	NA
VACC_DN74134_c0_g2	-1.29134	5.04052	3.98768e-09	8.52279e-07	ATP synthase lipid-binding protein, mitochondrial
VACC_DN83900_c1_g1	-2.94705	0.411074	4.09275e-09	8.69111e-07	Agmatine coumaroyltransferase-2
VACC_DN74601_c0_g1	-2.92916	0.396191	4.09275e-09	8.69111e-07	NA
VACC_DN78770_c2_g1	-2.35074	0.942705	4.23223e-09	8.9585e-07	Sterile alpha and TIR motif-containing protein 1
VACC_DN89329_c9_g2	-1.73499	2.12491	4.58928e-09	9.6524e-07	NA
VACC_DN89552_c0_g1	-1.73499	2.12491	4.58928e-09	9.6524e-07	NA
VACC_DN90105_c0_g1	-1.98018	1.55353	4.7349e-09	9.915e-07	NA
VACC_DN86046_c1_g3	-1.26234	5.61113	4.75917e-09	9.915e-07	Serine proteases 1/2
VACC_DN76940_c0_g1	-1.47288	3.18008	4.80619e-09	9.97296e-07	Translationally-controlled tumor protein homolog
VACC_DN86509_c0_g2	-1.58049	2.63592	4.82565e-09	9.97296e-07	NA
VACC_DN38351_c0_g1	-1.50074	3.02552	4.8323e-09	9.97296e-07	Tiggrin
VACC_DN87250_c3_g1	-1.29897	4.78392	4.90927e-09	1.01002e-06	Probable 1-deoxy-D-xylulose-5-phosphate synthase 2, chloroplastic
VACC_DN92253_c3_g4	-1.35643	3.98175	5.15014e-09	1.05629e-06	Cytochrome P450 714C2
VACC_DN83566_c1_g1	-1.61259	2.48645	5.39648e-09	1.10339e-06	Glucose-6-phosphate/phosphate translocator 1, chloroplastic
VACC_DN77082_c0_g1	-2.52408	0.781254	5.51616e-09	1.12438e-06	NA
VACC_DN66741_c0_g1	-4.19828	-0.131388	5.82975e-09	1.18101e-06	NA
VACC_DN86324_c0_g1	-2.02248	1.43549	5.87039e-09	1.1856e-06	Stearoyl-[acyl-carrier-protein] 9-desaturase, chloroplastic
VACC_DN91926_c2_g2	-1.34533	4.08992	5.92129e-09	1.19224e-06	Putative UDP-rhamnose:rhamnosyltransferase 1
VACC_DN74929_c3_g1	-1.75847	2.02579	6.31335e-09	1.26347e-06	Protein DETOXIFICATION 29
VACC_DN91506_c1_g3	-1.72327	2.11603	6.34242e-09	1.26546e-06	NA
VACC_DN81413_c1_g1	-2.10756	1.27215	6.36832e-09	1.2668e-06	NA
VACC_DN86483_c0_g1	-1.65671	2.29861	6.62093e-09	1.31309e-06	Carboxypeptidase B
VACC_DN86046_c1_g2	-1.25285	5.48154	6.92519e-09	1.36932e-06	Serine proteases 1/2
VACC_DN84786_c5_g4	-1.5793	2.56055	7.1653e-09	1.40837e-06	NA
VACC_DN83056_c0_g1	-2.26902	1.04744	7.34704e-09	1.4398e-06	NA
VACC_DN75553_c0_g1	-3.23458	0.211152	8.73138e-09	1.69599e-06	NA
VACC_DN81287_c0_g1	-1.24522	5.39708	9.09307e-09	1.75953e-06	ATP synthase subunit alpha, mitochondrial
VACC_DN76625_c0_g1	-1.70449	2.07348	9.11178e-09	1.75953e-06	Probable xyloglucan endotransglucosylase/hydrolase protein 23
VACC_DN77601_c0_g1	-4.14689	-0.175611	9.20433e-09	1.77222e-06	Serine proteases 1/2
VACC_DN82458_c0_g1	-1.33645	3.9738	9.62004e-09	1.84329e-06	Acetyl-CoA carboxylase
VACC_DN89476_c3_g1	-1.62428	2.32131	9.83777e-09	1.87776e-06	UDP-glycosyltransferase 91A1
VACC_DN76406_c1_g1	-1.54115	2.62482	1.04406e-08	1.98708e-06	NA
VACC_DN76633_c0_g1	-2.1988	1.06946	1.13466e-08	2.14714e-06	Probable polyol transporter 6
VACC_DN43055_c0_g1	-4.82229	-0.427258	1.27489e-08	2.38517e-06	NA
VACC_DN65027_c0_g2	-3.0163	0.266202	1.28544e-08	2.39811e-06	Glycerol-3-phosphate acyltransferase 3
VACC_DN83363_c0_g1	-1.58632	2.40413	1.3098e-08	2.43668e-06	V-type proton ATPase subunit H
VACC_DN82217_c0_g1	-1.54964	2.57631	1.33987e-08	2.4856e-06	Dirigent protein 5
VACC_DN82088_c1_g1	-1.27267	4.50985	1.41183e-08	2.61176e-06	Heat shock 70 kDa protein cognate 4
VACC_DN74554_c0_g1	-1.35213	3.66732	1.41677e-08	2.61359e-06	Probable citrate synthase, mitochondrial
VACC_DN82508_c0_g1	-1.81271	1.76281	1.4456e-08	2.65934e-06	NA
VACC_DN88582_c1_g1	-1.56955	2.41292	1.56824e-08	2.87693e-06	NA
VACC_DN84443_c0_g1	-1.30553	4.04381	1.6145e-08	2.9536e-06	V-type proton ATPase catalytic subunit A isoform 2
VACC_DN83010_c0_g2	-1.68467	2.02962	1.66499e-08	3.03755e-06	NA
VACC_DN85885_c3_g3	-1.65498	2.11967	1.8652e-08	3.39343e-06	Glycogenin-1
VACC_DN74043_c0_g1	-2.01273	1.2589	1.9437e-08	3.50726e-06	IAA-amino acid hydrolase ILR1-like 4
VACC_DN38369_c0_g1	-2.07931	1.18606	1.96623e-08	3.52863e-06	ADP-ribosylation factor 1
VACC_DN26892_c0_g1	-8.07128	-0.636771	2.01468e-08	3.60578e-06	NA
VACC_DN85649_c3_g1	-1.75195	1.8598	2.04759e-08	3.65479e-06	NA
VACC_DN86624_c0_g2	-1.34748	3.54894	2.19723e-08	3.9113e-06	Phosphate carrier protein, mitochondrial
VACC_DN73229_c0_g1	-1.83863	1.58068	2.2749e-08	4.02446e-06	NA
VACC_DN86590_c2_g1	-2.77463	0.444794	2.27908e-08	4.02446e-06	Cationic peroxidase 1
VACC_DN81440_c0_g1	-2.77463	0.444794	2.27908e-08	4.02446e-06	Short-chain dehydrogenase reductase 2a
VACC_DN91232_c0_g1	-1.27681	4.14319	2.52418e-08	4.4218e-06	Vigilin
VACC_DN82391_c0_g1	-1.62755	2.12592	2.69048e-08	4.68825e-06	NA
VACC_DN109137_c0_g1	-1.68813	1.97258	2.91844e-08	5.0721e-06	60S ribosomal protein L38
VACC_DN82401_c1_g1	-1.46828	2.70799	3.31936e-08	5.72369e-06	NA
VACC_DN86827_c0_g1	-1.33227	3.48582	3.36859e-08	5.79344e-06	Cytochrome P450 71A9
VACC_DN77482_c0_g1	-1.96424	1.33599	3.3898e-08	5.81479e-06	NA
VACC_DN51673_c0_g1	-8.03489	-0.668415	3.4461e-08	5.89605e-06	NA
VACC_DN50589_c0_g2	-4.75837	-0.482187	3.50432e-08	5.96475e-06	NA
VACC_DN50955_c0_g1	-4.72532	-0.510498	3.50432e-08	5.96475e-06	NA
VACC_DN82154_c0_g1	-1.96199	1.27801	3.52754e-08	5.98883e-06	NA
VACC_DN92434_c4_g1	-1.34537	3.35558	3.90732e-08	6.6166e-06	Pleiotropic drug resistance protein 2
VACC_DN82863_c2_g1	-1.24863	4.29344	3.94001e-08	6.65489e-06	NA
VACC_DN82219_c1_g1	-2.95588	0.216054	4.07372e-08	6.84572e-06	NA
VACC_DN73368_c0_g1	-1.28957	3.77976	4.28461e-08	7.16365e-06	60S acidic ribosomal protein P1
VACC_DN77218_c0_g1	-1.79322	1.63023	4.29782e-08	7.16682e-06	Pirin-like protein
VACC_DN81345_c1_g1	-2.35246	0.750488	4.30821e-08	7.16682e-06	NA
VACC_DN83444_c2_g3	-1.65955	1.92035	4.39541e-08	7.29352e-06	E3 ubiquitin-protein ligase ATL6
VACC_DN73911_c0_g1	-1.94111	1.26185	4.49257e-08	7.43605e-06	NA
VACC_DN87147_c3_g2	-1.25207	4.12576	4.66885e-08	7.7085e-06	V-type proton ATPase 16 kDa proteolipid subunit
VACC_DN81191_c1_g1	-1.43155	2.80606	4.80636e-08	7.91575e-06	Pyruvate dehydrogenase E1 component subunit beta, mitochondrial
VACC_DN75885_c0_g1	-1.80283	1.59606	4.91674e-08	8.0374e-06	Myophilin
VACC_DN87115_c2_g1	-1.80283	1.59606	4.91674e-08	8.0374e-06	NA
VACC_DN58118_c0_g1	-2.66522	0.355176	5.09196e-08	8.3033e-06	NA
VACC_DN83466_c1_g1	-1.6527	1.91523	5.22861e-08	8.50512e-06	NA
VACC_DN92215_c3_g5	-1.17633	5.44511	5.26075e-08	8.53637e-06	Probable intracellular pathogenesis-related protein T1
VACC_DN75316_c0_g1	-2.03497	1.15135	5.42692e-08	8.78442e-06	Leucine-rich repeat-containing protein 58
VACC_DN46594_c0_g1	-1.67635	1.86934	5.63288e-08	9.05126e-06	Glycerol-3-phosphate dehydrogenase [NAD(+)], cytoplasmic
VACC_DN79793_c0_g1	-1.67635	1.86934	5.63288e-08	9.05126e-06	Laminin subunit beta-1
VACC_DN85240_c1_g1	-1.14538	6.49607	5.67175e-08	9.0916e-06	Elongation factor 2
VACC_DN92281_c1_g1	-1.18961	4.99259	5.87646e-08	9.35164e-06	Ent-copalyl diphosphate synthase, chloroplastic
VACC_DN69426_c0_g1	-7.95924	-0.73398	5.909e-08	9.38082e-06	NA
VACC_DN76095_c0_g1	-2.21847	0.837134	5.93988e-08	9.40723e-06	Vanin-like protein 1
VACC_DN90606_c0_g2	-1.70677	1.75584	6.21813e-08	9.77757e-06	NA
VACC_DN84433_c0_g1	-1.45753	2.61631	6.31955e-08	9.8763e-06	Probable pyruvate dehydrogenase E1 component subunit alpha, mitochondrial
VACC_DN79441_c0_g1	-1.26219	3.85633	6.50052e-08	1.01014e-05	Glucose-6-phosphate isomerase
VACC_DN86456_c5_g2	-2.02367	1.14254	6.99506e-08	1.08443e-05	Diacylglycerol O-acyltransferase 2
VACC_DN91728_c3_g6	-1.1998	4.65261	7.17166e-08	1.10921e-05	Aldo-keto reductase family 4 member C10
VACC_DN78628_c0_g1	-1.24851	3.92412	7.91067e-08	1.21557e-05	NA
VACC_DN88922_c2_g1	-1.47446	2.4834	7.9146e-08	1.21557e-05	Delta(12)-fatty-acid desaturase FAD2
VACC_DN73436_c0_g1	-2.30814	0.71507	7.95389e-08	1.21877e-05	Glutathione S-transferase S1
VACC_DN74294_c0_g1	-1.39843	2.84067	8.13053e-08	1.24296e-05	60S ribosomal protein L12
VACC_DN72010_c0_g1	-1.23702	4.03071	8.25047e-08	1.25838e-05	NA
VACC_DN76718_c0_g1	-2.04916	1.02551	8.55154e-08	1.30129e-05	NA
VACC_DN88082_c1_g3	-1.27822	3.59087	8.79786e-08	1.3357e-05	Beta-amyrin 28-oxidase
VACC_DN65403_c0_g1	-3.08517	0.0862476	9.45399e-08	1.43202e-05	Fasciclin-like arabinogalactan protein 9
VACC_DN84170_c0_g1	-1.6575	1.78868	9.98487e-08	1.5021e-05	Patatin-like protein 2
VACC_DN63911_c1_g1	-7.91987	-0.767976	1.01568e-07	1.52449e-05	NA
VACC_DN75272_c0_g1	-1.76005	1.56357	1.11221e-07	1.6656e-05	Oleosin 16 kDa
VACC_DN71776_c0_g1	-2.11984	0.929252	1.17379e-07	1.75384e-05	NA
VACC_DN86220_c1_g1	-1.71819	1.61373	1.2431e-07	1.84903e-05	NA
VACC_DN74090_c0_g1	-1.81887	1.42916	1.2481e-07	1.8523e-05	Probable tyrosine-protein phosphatase At1g05000
VACC_DN71487_c0_g1	-1.57738	1.97851	1.27497e-07	1.87532e-05	Protein I'm not dead yet
VACC_DN81559_c5_g6	-2.87118	0.146224	1.29632e-07	1.89564e-05	NA
VACC_DN75684_c2_g3	-1.13771	5.5145	1.29654e-07	1.89564e-05	ADP,ATP carrier protein
VACC_DN61620_c0_g1	-1.32057	3.15033	1.2974e-07	1.89564e-05	Eukaryotic initiation factor 4A
VACC_DN86710_c0_g1	-1.52869	2.15501	1.30234e-07	1.89866e-05	Maltase A3
VACC_DN22979_c0_g1	-1.20195	4.20124	1.35097e-07	1.96522e-05	40S ribosomal protein S3a
VACC_DN84733_c0_g1	-1.16114	4.8735	1.37607e-07	1.99732e-05	NA
VACC_DN82247_c1_g1	-3.0625	0.0674439	1.40873e-07	2.04025e-05	Aldehyde oxidase GLOX1
VACC_DN85620_c0_g2	-2.4563	0.482145	1.43189e-07	2.06473e-05	NA
VACC_DN90332_c1_g1	-1.36896	2.83376	1.52819e-07	2.19402e-05	Uncharacterized oxidoreductase At4g09670
VACC_DN71351_c0_g1	-3.20782	-0.0986093	1.55474e-07	2.22247e-05	NA
VACC_DN45010_c0_g1	-3.1819	-0.120101	1.55474e-07	2.22247e-05	NA
VACC_DN67811_c0_g1	-1.31465	3.11235	1.59411e-07	2.27382e-05	60S ribosomal protein L44
VACC_DN82872_c2_g5	-1.22132	3.83429	1.68549e-07	2.37849e-05	Snakin-2
VACC_DN73479_c0_g1	-7.8794	-0.802836	1.75007e-07	2.45388e-05	NA
VACC_DN63636_c0_g1	-7.8794	-0.802836	1.75007e-07	2.45388e-05	NA
VACC_DN88922_c2_g4	-1.17414	4.36714	1.87101e-07	2.607e-05	Omega-6 fatty acid desaturase, endoplasmic reticulum isozyme 2
VACC_DN90869_c1_g1	-1.58322	1.92444	1.95639e-07	2.71437e-05	Cytochrome P450 94A1
VACC_DN85385_c0_g1	-1.1701	4.4039	1.96333e-07	2.71829e-05	Polyadenylate-binding protein
VACC_DN74106_c1_g1	-2.26241	0.678724	1.99595e-07	2.75638e-05	NA
VACC_DN81264_c0_g1	-1.24167	3.59692	2.00021e-07	2.75638e-05	Trypsin
VACC_DN80391_c0_g1	-1.47681	2.23542	2.05331e-07	2.81922e-05	NA
VACC_DN85882_c0_g1	-1.22023	3.75211	2.15496e-07	2.95265e-05	Pyruvate kinase
VACC_DN77283_c0_g1	-2.18693	0.71897	2.28275e-07	3.12127e-05	NA
VACC_DN52194_c0_g3	-1.20568	3.85599	2.30317e-07	3.14269e-05	60S ribosomal protein L10
VACC_DN57786_c0_g1	-3.92078	-0.368243	2.32792e-07	3.1699e-05	NA
VACC_DN76544_c0_g1	-1.34042	2.84148	2.35684e-07	3.19575e-05	Probable xyloglucan endotransglucosylase/hydrolase protein 23
VACC_DN75956_c0_g1	-3.1555	-0.141935	2.38639e-07	3.21637e-05	NA
VACC_DN29109_c0_g1	-3.1555	-0.141935	2.38639e-07	3.21637e-05	3-oxoacyl-[acyl-carrier-protein] reductase FabG
VACC_DN91069_c2_g2	-1.24057	3.52367	2.39256e-07	3.21812e-05	Lysine histidine transporter 1
VACC_DN82580_c4_g1	-1.52298	2.04856	2.42016e-07	3.24863e-05	NA
VACC_DN88299_c0_g1	-1.25509	3.38615	2.51274e-07	3.35923e-05	NA
VACC_DN74215_c0_g1	-1.30196	3.06876	2.59751e-07	3.46555e-05	NA
VACC_DN84635_c2_g1	-1.93811	1.00955	2.72334e-07	3.62611e-05	NA
VACC_DN87565_c0_g1	-1.15307	4.43487	2.78199e-07	3.69377e-05	Transketolase-like protein 2
VACC_DN76853_c0_g1	-1.38024	2.62792	2.78535e-07	3.69377e-05	NA
VACC_DN92279_c1_g1	-2.82689	0.109935	2.80934e-07	3.71068e-05	Leucine-rich repeat receptor-like kinase protein FLORAL ORGAN NUMBER1
VACC_DN92211_c3_g2	-1.1269	4.88688	2.89726e-07	3.81917e-05	Potassium transporter 5
VACC_DN81036_c0_g1	-2.01141	0.922462	2.97084e-07	3.90423e-05	NA
VACC_DN80242_c4_g2	-1.21733	3.62627	3.05974e-07	4.00935e-05	NA
VACC_DN116187_c0_g1	-2.17169	0.706984	3.08179e-07	4.03024e-05	Ribonuclease kappa
VACC_DN90057_c2_g2	-1.49999	2.1091	3.12163e-07	4.07428e-05	Protein DETOXIFICATION 16
VACC_DN56091_c0_g1	-2.54681	0.259336	3.14541e-07	4.09722e-05	NA
VACC_DN83795_c1_g3	-1.66671	1.57512	3.35589e-07	4.36279e-05	NA
VACC_DN88779_c2_g1	-3.75906	-0.503981	3.36881e-07	4.37099e-05	NA
VACC_DN67824_c0_g1	-1.36192	2.59823	3.40132e-07	4.40451e-05	Peptidyl-prolyl cis-trans isomerase
VACC_DN90351_c0_g1	-2.91847	-0.0511141	3.42974e-07	4.43262e-05	Sugar transport protein 13
VACC_DN88501_c0_g1	-1.89899	1.10993	3.45088e-07	4.45124e-05	Glutamate dehydrogenase, mitochondrial
VACC_DN76074_c0_g1	-1.1227	4.82191	3.5364e-07	4.55266e-05	Tropomyosin-2
VACC_DN77598_c0_g1	-1.52641	1.99708	3.69031e-07	4.74155e-05	V-type proton ATPase subunit d 1
VACC_DN90332_c1_g3	-1.56335	1.81747	4.06241e-07	5.18935e-05	Uncharacterized oxidoreductase At4g09670
VACC_DN72103_c0_g1	-1.21134	3.54397	4.19924e-07	5.3332e-05	Major allergen Pru av 1
VACC_DN88489_c3_g1	-1.82888	1.23196	4.45899e-07	5.65222e-05	Hypersensitive-induced response protein 1
VACC_DN81517_c0_g1	-1.16684	3.99919	4.4981e-07	5.69087e-05	NA
VACC_DN74601_c1_g3	-4.54763	-0.66154	4.53154e-07	5.69864e-05	NA
VACC_DN70333_c0_g1	-4.54763	-0.66154	4.53154e-07	5.69864e-05	Pro-resilin
VACC_DN76219_c0_g1	-1.42016	2.28247	4.53876e-07	5.69864e-05	Nucleosome assembly protein 1-like 4
VACC_DN81168_c0_g1	-2.08808	0.734727	4.65059e-07	5.82798e-05	NA
VACC_DN71302_c0_g1	-2.47821	0.359787	4.66057e-07	5.82942e-05	Peptidyl-prolyl cis-trans isomerase FKBP14
VACC_DN82995_c0_g1	-1.56625	1.78747	4.70676e-07	5.87607e-05	Glutamyl aminopeptidase
VACC_DN79049_c0_g1	-1.33426	2.69065	4.71715e-07	5.87793e-05	NA
VACC_DN75537_c2_g1	-1.17908	3.79831	4.79871e-07	5.9683e-05	Phosphoenolpyruvate carboxykinase [ATP]
VACC_DN86388_c0_g3	-1.41013	2.33795	4.82245e-07	5.98654e-05	Cysteine proteinase inhibitor 1
VACC_DN87534_c1_g2	-1.28537	2.96052	4.87725e-07	6.04322e-05	NA
VACC_DN92310_c4_g1	-2.19908	0.628728	5.00719e-07	6.1926e-05	NA
VACC_DN83462_c0_g1	-2.04036	0.784957	5.15377e-07	6.36197e-05	Angiotensin-converting enzyme
VACC_DN111993_c0_g1	-7.79488	-0.875336	5.23325e-07	6.40027e-05	NA
VACC_DN90174_c3_g2	-7.79488	-0.875336	5.23325e-07	6.40027e-05	Flavonoid 3',5'-hydroxylase
VACC_DN54959_c0_g1	-7.79488	-0.875336	5.23325e-07	6.40027e-05	NA
VACC_DN67540_c0_g1	-7.79488	-0.875336	5.23325e-07	6.40027e-05	NA
VACC_DN68092_c0_g1	-1.17242	3.80031	5.37702e-07	6.56394e-05	Troponin I
VACC_DN88463_c0_g1	-1.29249	2.86211	5.46797e-07	6.65112e-05	Caffeoylshikimate esterase
VACC_DN98550_c0_g1	-1.518	1.90594	5.46857e-07	6.65112e-05	NADH dehydrogenase [ubiquinone] flavoprotein 1, mitochondrial
VACC_DN71434_c0_g1	-3.72441	-0.532819	5.49458e-07	6.67046e-05	NA
VACC_DN81636_c0_g2	-1.94711	0.94647	5.54582e-07	6.72031e-05	Adenine/guanine permease AZG1
VACC_DN85992_c0_g1	-2.14071	0.682695	5.61516e-07	6.79188e-05	GDSL esterase/lipase At5g03980
VACC_DN25298_c0_g1	-3.38934	-0.311421	5.91305e-07	7.1131e-05	NA
VACC_DN90046_c0_g1	-1.37667	2.41271	5.9267e-07	7.11656e-05	Carboxypeptidase B
VACC_DN82419_c0_g1	-2.02511	0.855362	6.18719e-07	7.40244e-05	Larval cuticle protein 8
VACC_DN89651_c0_g2	-1.6678	1.45155	6.46457e-07	7.72031e-05	Ornithine decarboxylase
VACC_DN73045_c1_g1	-2.4393	0.328641	6.58251e-07	7.84696e-05	Magnesium transporter MRS2-F
VACC_DN89302_c8_g1	-1.92043	0.925986	7.23988e-07	8.58413e-05	CBL-interacting serine/threonine-protein kinase 21
VACC_DN83886_c0_g1	-1.62235	1.54211	7.41175e-07	8.77217e-05	Putative aminopeptidase W07G4.4
VACC_DN76036_c3_g1	-1.77251	1.24323	7.46631e-07	8.82094e-05	NA
VACC_DN76121_c0_g1	-2.12497	0.670389	7.57792e-07	8.90687e-05	Bifunctional glutamate/proline--tRNA ligase
VACC_DN83380_c0_g3	-1.23758	3.08063	7.57951e-07	8.90687e-05	NA
VACC_DN84869_c0_g1	-2.6079	0.133292	7.67613e-07	8.98842e-05	U-box domain-containing protein 21
VACC_DN72146_c0_g1	-1.88665	0.970103	7.76786e-07	9.06369e-05	NA
VACC_DN82174_c3_g1	-1.38745	2.28014	7.89317e-07	9.18281e-05	Probable transaldolase
VACC_DN83768_c0_g1	-1.48028	1.93562	7.89775e-07	9.18281e-05	NA
VACC_DN85256_c1_g1	-1.35055	2.46846	7.97064e-07	9.25127e-05	NA
VACC_DN76423_c0_g1	-1.99686	0.833507	8.15832e-07	9.43522e-05	Trans-1,2-dihydrobenzene-1,2-diol dehydrogenase
VACC_DN52083_c0_g2	-1.70902	1.29766	8.15997e-07	9.43522e-05	NADH dehydrogenase [ubiquinone] iron-sulfur protein 2, mitochondrial
VACC_DN85992_c0_g2	-1.32998	2.50721	8.17199e-07	9.43522e-05	Acetylajmalan esterase
VACC_DN76074_c0_g2	-1.10561	4.41073	8.52047e-07	9.80329e-05	Tropomyosin-1, isoforms 33/34
VACC_DN71763_c0_g1	-1.11261	4.30238	8.57063e-07	9.84385e-05	60S ribosomal protein L13a
VACC_DN78845_c0_g2	-1.11344	4.31198	8.59751e-07	9.85758e-05	Major allergen Pru ar 1
VACC_DN65225_c0_g1	-3.68892	-0.562278	8.97212e-07	0.000101927	20-hydroxyecdysone protein
VACC_DN73081_c0_g1	-2.734	0.0343557	8.97687e-07	0.000101927	NA
VACC_DN81496_c0_g1	-2.734	0.0343557	8.97687e-07	0.000101927	NA
VACC_DN90785_c4_g1	-1.78453	1.19832	8.98231e-07	0.000101927	NA
VACC_DN88501_c0_g2	-1.2278	3.0738	8.9824e-07	0.000101927	Glutamate dehydrogenase, mitochondrial
VACC_DN74441_c1_g1	-7.75069	-0.913077	9.08175e-07	0.000102702	NA
VACC_DN60471_c0_g1	-7.75069	-0.913077	9.08175e-07	0.000102702	NA
VACC_DN61620_c0_g2	-1.34329	2.42656	9.92898e-07	0.000111709	Eukaryotic initiation factor 4A
VACC_DN86895_c0_g1	-1.43748	2.01257	9.99646e-07	0.000112277	Probable LRR receptor-like serine/threonine-protein kinase At1g74360
VACC_DN79672_c6_g4	-2.17799	0.50483	1.00766e-06	0.000112984	NA
VACC_DN81534_c5_g2	-1.77401	1.13426	1.03543e-06	0.000115901	UDP-glycosyltransferase 87A1
VACC_DN78602_c1_g1	-1.52175	1.72195	1.0928e-06	0.000122117	Ubiquitin-conjugating enzyme E2-17 kDa
VACC_DN77535_c0_g1	-1.49316	1.79748	1.17492e-06	0.000130411	Obg-like ATPase 1
VACC_DN74800_c1_g1	-2.81378	-0.136246	1.18844e-06	0.00013169	Phytosulfokines 2
VACC_DN69167_c0_g1	-1.82632	1.0545	1.19679e-06	0.000132393	Solute carrier family 12 member 4
VACC_DN87829_c0_g1	-1.1496	3.62428	1.20356e-06	0.000132919	NA
VACC_DN74013_c0_g1	-1.19228	3.25752	1.21173e-06	0.000133597	Nucleoside diphosphate kinase
VACC_DN86620_c0_g1	-1.4182	2.07463	1.21937e-06	0.000134216	NA
VACC_DN87562_c1_g2	-2.22951	0.429001	1.23175e-06	0.000135353	6-phosphofructo-2-kinase/fructose-2,6-bisphosphatase 1
VACC_DN83777_c3_g2	-4.42947	-0.760864	1.27658e-06	0.000139583	NA
VACC_DN73045_c0_g1	-4.42947	-0.760864	1.27658e-06	0.000139583	Magnesium transporter MRS2-F
VACC_DN89789_c1_g2	-2.70982	0.0147932	1.32245e-06	0.000144121	Coatomer subunit beta'-2
VACC_DN67109_c0_g1	-3.32814	-0.362048	1.44805e-06	0.000156774	NA
VACC_DN79581_c1_g1	-1.38376	2.16819	1.48424e-06	0.000160167	Xyloglucan endotransglucosylase/hydrolase protein 9
VACC_DN82400_c0_g1	-1.20994	3.07252	1.49625e-06	0.000161199	Cytochrome P450 710A11
VACC_DN92279_c4_g2	-2.02612	0.686662	1.50364e-06	0.000161469	NA
VACC_DN89982_c3_g1	-2.02612	0.686662	1.50364e-06	0.000161469	NA
VACC_DN75061_c0_g1	-1.59463	1.43993	1.52402e-06	0.00016321	Glutamyl aminopeptidase
VACC_DN91106_c2_g2	-1.17449	3.32999	1.5248e-06	0.00016321	Serine carboxypeptidase-like 7
VACC_DN90049_c0_g1	-1.03749	5.36507	1.53219e-06	0.000163737	Paramyosin, long form
VACC_DN78581_c0_g1	-1.35378	2.25607	1.54236e-06	0.000164557	NA
VACC_DN117857_c0_g1	-7.70511	-0.951888	1.5797e-06	0.000166922	NA
VACC_DN39732_c0_g1	-7.65803	-0.991833	1.5797e-06	0.000166922	NA
VACC_DN101361_c0_g1	-7.65803	-0.991833	1.5797e-06	0.000166922	NA
VACC_DN64203_c0_g1	-7.65803	-0.991833	1.5797e-06	0.000166922	NA
VACC_DN75915_c0_g1	-7.65803	-0.991833	1.5797e-06	0.000166922	NA
VACC_DN92084_c1_g1	-1.03451	5.38177	1.61909e-06	0.000170811	NA
VACC_DN79362_c2_g1	-1.11101	3.89039	1.68196e-06	0.000176597	NA
VACC_DN81002_c0_g2	-1.83328	0.929505	1.70133e-06	0.00017828	Lipid storage droplets surface-binding protein 1
VACC_DN33843_c0_g1	-2.11581	0.563578	1.70338e-06	0.00017828	NA
VACC_DN75043_c2_g1	-2.21068	0.414243	1.7096e-06	0.000178648	NA
VACC_DN73454_c0_g1	-1.4684	1.84032	1.71716e-06	0.000179155	Moesin/ezrin/radixin homolog 1
VACC_DN90091_c3_g1	-1.6516	1.35013	1.73834e-06	0.000180905	NA
VACC_DN92349_c3_g2	-1.2492	2.76303	1.73942e-06	0.000180905	NA
VACC_DN65707_c0_g2	-1.00795	6.23356	1.81317e-06	0.000188279	Myosin regulatory light chain 2
VACC_DN79383_c0_g1	-1.95343	0.800063	1.86776e-06	0.000193643	NA
VACC_DN75129_c0_g1	-1.39894	2.06078	1.90183e-06	0.000196866	NA
VACC_DN69793_c0_g1	-1.38676	2.0765	1.91361e-06	0.000197775	NA
VACC_DN79269_c1_g1	-1.68514	1.22965	1.92966e-06	0.000198812	Cytochrome P450 81D1
VACC_DN71016_c0_g1	-2.41782	0.156325	1.94744e-06	0.000200095	Hydroxymethylglutaryl-CoA synthase 1
VACC_DN76053_c0_g1	-2.68522	-0.00505194	1.94817e-06	0.000200095	NA
VACC_DN79226_c0_g1	-1.06832	4.34294	2.00669e-06	0.000205786	Voltage-dependent anion-selective channel
VACC_DN73444_c0_g1	-1.76248	1.06718	2.04768e-06	0.000209664	Eukaryotic translation initiation factor 1A, X-chromosomal
VACC_DN75343_c0_g1	-1.54241	1.56044	2.05894e-06	0.000210164	NA
VACC_DN76247_c0_g1	-1.53337	1.55382	2.05894e-06	0.000210164	Importin subunit alpha-4
VACC_DN92434_c5_g1	-1.10584	3.81279	2.09273e-06	0.000212836	Pleiotropic drug resistance protein 2
VACC_DN73593_c0_g1	-1.85149	0.873408	2.098e-06	0.000212836	Uncharacterized protein CG16817
VACC_DN80919_c0_g1	-2.26903	0.333315	2.11207e-06	0.000213658	NA
VACC_DN71932_c0_g1	-2.06344	0.522958	2.11258e-06	0.000213658	ATP synthase subunit g, mitochondrial
VACC_DN85794_c0_g1	-1.2547	2.61897	2.11903e-06	0.000213983	Peroxidase 12
VACC_DN88855_c0_g1	-1.72597	1.09816	2.12746e-06	0.00021418	Ammonium transporter 1 member 3
VACC_DN92279_c0_g1	-1.72597	1.09816	2.12746e-06	0.00021418	NA
VACC_DN29999_c0_g1	-4.38783	-0.795642	2.1476e-06	0.000214896	NA
VACC_DN74898_c0_g1	-4.38783	-0.795642	2.1476e-06	0.000214896	NA
VACC_DN76433_c0_g1	-1.70349	1.13742	2.20435e-06	0.000219909	Thioredoxin M3, chloroplastic
VACC_DN76109_c0_g2	-1.05732	4.47506	2.22633e-06	0.000221766	60S ribosomal protein L23a
VACC_DN77664_c0_g1	-3.29653	-0.388081	2.26763e-06	0.000225202	NA
VACC_DN62256_c0_g1	-3.29653	-0.388081	2.26763e-06	0.000225202	NA
VACC_DN73057_c0_g1	-1.03178	4.98593	2.27489e-06	0.000225583	Guanine nucleotide-binding protein subunit beta-like protein
VACC_DN79713_c0_g1	-1.33665	2.24388	2.30235e-06	0.000227964	V-type proton ATPase 21 kDa proteolipid subunit
VACC_DN86993_c1_g1	-2.09857	0.55017	2.31194e-06	0.00022857	NA
VACC_DN78825_c0_g3	-1.17202	3.15342	2.42484e-06	0.000239374	40S ribosomal protein S26
VACC_DN62821_c0_g1	-7.33789	-1.25962	2.47519e-06	0.000243617	NA
VACC_DN60492_c0_g1	-7.33789	-1.25962	2.47519e-06	0.000243617	NA
VACC_DN41710_c0_g1	-1.03214	4.85566	2.52125e-06	0.000246679	Myosin light chain alkali
VACC_DN90985_c1_g1	-1.16082	3.19643	2.5935e-06	0.000252998	Sarcalumenin
VACC_DN88151_c3_g1	-1.12991	3.43874	2.60112e-06	0.000253065	Probable prolyl 4-hydroxylase 7
VACC_DN80217_c4_g3	-1.03501	4.78136	2.60441e-06	0.000253065	Glyceraldehyde-3-phosphate dehydrogenase 2, cytosolic
VACC_DN83926_c5_g2	-1.00291	5.67642	2.60568e-06	0.000253065	NAD-specific glutamate dehydrogenase
VACC_DN63803_c0_g1	-1.33953	2.2032	2.62265e-06	0.000253966	Gelsolin
VACC_DN78344_c2_g1	-1.47261	1.68617	2.67675e-06	0.000258458	Papilin
VACC_DN78310_c0_g1	-2.75845	-0.180878	2.72407e-06	0.000261868	NA
VACC_DN80757_c0_g1	-1.83729	0.862648	2.73538e-06	0.000262572	Adenylate kinase isoenzyme 1
VACC_DN102834_c0_g1	-7.60937	-1.03298	2.75402e-06	0.000263596	30 kDa heat shock protein
VACC_DN38813_c0_g1	-7.60937	-1.03298	2.75402e-06	0.000263596	NA
VACC_DN79139_c0_g1	-1.58935	1.39339	2.76591e-06	0.000263968	NA
VACC_DN70616_c0_g1	-1.9177	0.690624	2.88591e-06	0.000275023	Coatomer subunit beta'
VACC_DN90928_c3_g1	-1.23899	2.68383	2.89668e-06	0.000275652	Endochitinase EP3
VACC_DN79039_c0_g1	-1.18672	2.96453	2.99107e-06	0.000283409	Eukaryotic translation initiation factor 3 subunit B
VACC_DN84095_c0_g1	-1.18672	2.96453	2.99107e-06	0.000283409	Protein transport protein Sec61 subunit alpha isoform 2
VACC_DN73584_c0_g1	-1.51512	1.5405	3.0213e-06	0.000285863	Lambda-crystallin homolog
VACC_DN89591_c0_g1	-1.06966	4.04305	3.11e-06	0.000293415	Probable aconitate hydratase, mitochondrial
VACC_DN71695_c0_g1	-2.95579	-0.305347	3.15035e-06	0.000296375	Putative fatty acyl-CoA reductase CG8306
VACC_DN73317_c0_g1	-2.95579	-0.305347	3.15035e-06	0.000296375	Ethylene-responsive transcription factor 1B
VACC_DN72553_c0_g1	-1.46352	1.71243	3.24555e-06	0.000304464	NA
VACC_DN77964_c2_g1	-1.60983	1.31919	3.29065e-06	0.000307734	NA
VACC_DN78803_c0_g1	-1.87144	0.815029	3.40609e-06	0.00031752	DnaJ homolog subfamily C member 3
VACC_DN76393_c0_g1	-1.12069	3.41573	3.40877e-06	0.00031752	Aldo-keto reductase family 4 member C9
VACC_DN88197_c1_g4	-1.29836	2.29857	3.41553e-06	0.000317702	Laccase-14
VACC_DN80453_c0_g1	-1.37175	2.01644	3.42935e-06	0.000317905	Glycerol-3-phosphate dehydrogenase, mitochondrial
VACC_DN70031_c0_g1	-1.13685	3.24813	3.43292e-06	0.000317905	Transcription factor BTF3 homolog 4
VACC_DN80734_c0_g2	-1.11921	3.39781	3.43996e-06	0.000317905	Calreticulin
VACC_DN49472_c0_g1	-1.34582	2.11822	3.44178e-06	0.000317905	Glutactin
VACC_DN89093_c2_g1	-1.02255	4.76987	3.4544e-06	0.000318355	NA
VACC_DN82970_c2_g3	-1.03871	4.41884	3.4563e-06	0.000318355	Non-symbiotic hemoglobin 1
VACC_DN74110_c0_g1	-1.14518	3.22502	3.46576e-06	0.000318782	40S ribosomal protein S15
VACC_DN67441_c0_g1	-3.26422	-0.414618	3.55231e-06	0.000326289	Zinc finger protein GLIS2 homolog
VACC_DN67075_c0_g1	-1.00879	5.05995	3.58753e-06	0.000329066	60S ribosomal protein L7a
VACC_DN89339_c0_g5	-1.13534	3.26599	3.6578e-06	0.000335046	1-aminocyclopropane-1-carboxylate oxidase homolog 1
VACC_DN85309_c3_g3	-1.79192	0.898256	3.71666e-06	0.000339966	Protein PLANT CADMIUM RESISTANCE 2
VACC_DN84223_c0_g1	-1.25927	2.43973	3.77543e-06	0.000344634	4-hydroxybutyrate coenzyme A transferase
VACC_DN84107_c0_g1	-1.47458	1.61956	3.77812e-06	0.000344634	NA
VACC_DN90252_c2_g3	-1.46502	1.64705	3.8025e-06	0.000345554	NA
VACC_DN79117_c0_g2	-1.46502	1.64705	3.8025e-06	0.000345554	Long-chain-fatty-acid--CoA ligase 3
VACC_DN90647_c1_g1	-1.05476	4.07485	3.80391e-06	0.000345554	NA
VACC_DN79001_c3_g1	-1.21227	2.73726	3.86241e-06	0.00034998	NA
VACC_DN89238_c0_g2	-1.28043	2.32517	3.86322e-06	0.00034998	NADP-dependent malic enzyme
VACC_DN81220_c1_g3	-1.00762	5.01253	3.8828e-06	0.000351271	NA
VACC_DN83281_c0_g1	-1.10328	3.51693	3.91407e-06	0.000353616	NA
VACC_DN76563_c0_g1	-1.41551	1.8316	3.94267e-06	0.00035526	NA
VACC_DN68212_c0_g1	-2.00909	0.481105	3.94303e-06	0.00035526	NA
VACC_DN83692_c0_g1	-1.59919	1.31134	4.06838e-06	0.000366055	NA
VACC_DN80807_c0_g1	-1.14018	3.17225	4.12022e-06	0.000368586	NA
VACC_DN64960_c0_g1	-2.72996	-0.203752	4.12442e-06	0.000368586	4-aminobutyrate aminotransferase, mitochondrial
VACC_DN143649_c0_g1	-2.72996	-0.203752	4.12442e-06	0.000368586	NA
VACC_DN77416_c0_g1	-2.72996	-0.203752	4.12442e-06	0.000368586	NA
VACC_DN90185_c4_g2	-1.19481	2.7667	4.21265e-06	0.000375455	Beta-D-glucosyl crocetin beta-1,6-glucosyltransferase
VACC_DN82465_c0_g1	-2.6088	-0.0663696	4.22639e-06	0.000376172	MLO-like protein 3
VACC_DN71086_c0_g2	-1.71192	1.02929	4.24617e-06	0.000377423	Ryanodine receptor
VACC_DN85514_c1_g1	-1.04061	4.20294	4.29035e-06	0.0003805	Peroxidase 43
VACC_DN75641_c2_g1	-1.01845	4.622	4.29231e-06	0.0003805	60S ribosomal protein L7
VACC_DN83670_c1_g1	-1.09506	3.52678	4.39922e-06	0.000388933	NA
VACC_DN86628_c1_g1	-1.85666	0.803812	4.45997e-06	0.000393777	Bidirectional sugar transporter SWEET12
VACC_DN63305_c0_g1	-7.27687	-1.30984	4.53786e-06	0.000399053	NA
VACC_DN57550_c0_g1	-7.27687	-1.30984	4.53786e-06	0.000399053	Calnexin homolog
VACC_DN74061_c0_g1	-2.1527	0.368997	4.56294e-06	0.000399892	NA
VACC_DN82785_c2_g2	-1.43043	1.72065	4.61071e-06	0.000403312	Probable low-specificity L-threonine aldolase 1
VACC_DN80079_c0_g1	-1.07029	3.76309	4.69023e-06	0.000409183	5'-methylthioadenosine/S-adenosylhomocysteine nucleosidase 1
VACC_DN73827_c0_g1	-1.0355	4.23652	4.70314e-06	0.000409769	40S ribosomal protein S5a
VACC_DN87030_c1_g1	-1.0934	3.51021	4.71792e-06	0.000410515	Gibberellin 2-beta-dioxygenase 1
VACC_DN64283_c0_g1	-1.24137	2.44478	4.75536e-06	0.000413228	NA
VACC_DN83060_c0_g1	-1.17128	2.89332	4.76792e-06	0.000413776	NA
VACC_DN82507_c1_g1	-7.55901	-1.0754	4.812e-06	0.000416574	NA
VACC_DN80488_c0_g1	-1.76367	0.877025	4.81909e-06	0.000416574	EH domain-containing protein 1
VACC_DN71952_c0_g1	-1.76367	0.877025	4.81909e-06	0.000416574	Cytochrome b5
VACC_DN78402_c0_g1	-1.94473	0.624128	4.84003e-06	0.000417837	NA
VACC_DN88941_c6_g1	-1.58242	1.25217	4.89785e-06	0.000421726	NA
VACC_DN90301_c5_g2	-1.29535	2.15009	5.19245e-06	0.000445351	Glutathione S-transferase T1
VACC_DN74891_c0_g1	-1.31858	2.07564	5.28605e-06	0.00045279	Probable isocitrate dehydrogenase [NAD] subunit alpha, mitochondrial
VACC_DN56272_c0_g1	-1.24396	2.42901	5.37128e-06	0.000458307	Staphylococcal nuclease domain-containing protein 1
VACC_DN74560_c0_g2	-3.19734	-0.469287	5.56613e-06	0.0004731	NA
VACC_DN78659_c0_g1	-2.20776	0.285338	5.7756e-06	0.000489643	NA
VACC_DN70582_c1_g1	-1.23637	2.4758	5.89613e-06	0.000498582	Plasma membrane calcium-transporting ATPase 3
VACC_DN67836_c0_g1	-1.19271	2.63678	6.0322e-06	0.000508785	Nascent polypeptide-associated complex subunit alpha
VACC_DN70799_c0_g1	-1.79386	0.829858	6.0492e-06	0.000509568	Cofilin/actin-depolymerizing factor homolog
VACC_DN91728_c3_g1	-1.20081	2.61222	6.10863e-06	0.000513265	Aldo-keto reductase family 4 member C9
VACC_DN82531_c6_g1	-1.23879	2.3896	6.15067e-06	0.00051614	NA
VACC_DN87130_c2_g1	-1.24145	2.37322	6.18832e-06	0.000518641	(-)-germacrene D synthase
VACC_DN74056_c0_g1	-2.5824	-0.0874336	6.22296e-06	0.000520883	NA
VACC_DN86977_c4_g1	-2.67125	-0.250679	6.24409e-06	0.00052133	NA
VACC_DN59335_c0_g1	-1.26141	2.29233	6.42051e-06	0.000534525	Translocon-associated protein subunit alpha
VACC_DN75073_c0_g1	-1.26141	2.29233	6.42051e-06	0.000534525	Ethylene-responsive transcription factor RAP2-12
VACC_DN123737_c0_g1	-3.49704	-0.719916	6.44259e-06	0.000534525	Acyl-CoA Delta(11) desaturase
VACC_DN86821_c0_g1	-3.49704	-0.719916	6.44259e-06	0.000534525	NA
VACC_DN86291_c0_g1	-1.45762	1.57202	6.51773e-06	0.000539171	Lysosomal aspartic protease
VACC_DN76124_c1_g1	-1.43028	1.62199	6.52308e-06	0.000539171	Cucumber peeling cupredoxin
VACC_DN83648_c2_g1	-1.06305	3.65115	6.69391e-06	0.000552599	NA
VACC_DN81395_c5_g1	-1.27919	2.16056	6.785e-06	0.00055942	Snakin-1
VACC_DN77625_c0_g2	-1.13498	2.98701	6.87695e-06	0.000566294	Importin-5
VACC_DN67391_c0_g1	-1.31709	1.9776	7.23649e-06	0.000595158	NADH-ubiquinone oxidoreductase chain 1 (Fragments)
VACC_DN76373_c0_g1	-1.97169	0.452478	7.34744e-06	0.000602783	Very-long-chain enoyl-CoA reductase
VACC_DN78381_c0_g1	-1.54133	1.31422	7.7164e-06	0.000632266	Peptide transporter family 1
VACC_DN78649_c0_g1	-1.44853	1.56546	7.83098e-06	0.00064086	Glutathione S-transferase 1-1
VACC_DN85847_c1_g1	-1.04688	3.76013	7.85143e-06	0.000641738	Putative glucuronosyltransferase PGSIP7
VACC_DN86380_c1_g2	-1.17452	2.66832	7.97463e-06	0.000650198	60S ribosomal protein L27a
VACC_DN85522_c0_g1	-1.30126	2.08666	7.99506e-06	0.00065106	ATP-binding cassette sub-family E member 1
VACC_DN73130_c0_g1	-2.18675	0.268967	8.06982e-06	0.000656339	Serine proteases 1/2
VACC_DN77094_c1_g1	-1.15916	2.76914	8.1261e-06	0.000660103	14-3-3 protein zeta
VACC_DN83132_c4_g2	-2.30075	0.0641598	8.34737e-06	0.000675066	CBL-interacting serine/threonine-protein kinase 26
VACC_DN55666_c0_g1	-7.21317	-1.36197	8.35118e-06	0.000675066	NA
VACC_DN86821_c0_g3	-7.21317	-1.36197	8.35118e-06	0.000675066	NA
VACC_DN16678_c0_g1	-7.21317	-1.36197	8.35118e-06	0.000675066	NA
VACC_DN92310_c1_g1	-7.50682	-1.11918	8.426e-06	0.000680281	NA
VACC_DN82312_c0_g1	-1.07974	3.34524	8.97588e-06	0.000722909	Mitochondrial-processing peptidase subunit beta
VACC_DN71659_c0_g1	-1.39729	1.69686	9.1629e-06	0.000733975	NA
VACC_DN86892_c2_g1	-1.02095	3.92837	9.16885e-06	0.000733975	NA
VACC_DN61386_c0_g1	-1.02497	3.87958	9.26141e-06	0.000740487	60S ribosomal protein L17
VACC_DN87706_c1_g1	-1.3956	1.63072	9.2956e-06	0.000742322	NA
VACC_DN72984_c0_g1	-2.0084	0.373595	9.41362e-06	0.000750839	Proteasome subunit beta type-4
VACC_DN83191_c4_g2	-2.64097	-0.274761	9.45135e-06	0.000752939	NA
VACC_DN72270_c0_g1	-1.55585	1.27951	9.47476e-06	0.000753894	12 kDa FK506-binding protein
VACC_DN76609_c0_g1	-1.46946	1.46926	9.50516e-06	0.000755403	Ubiquitin-like modifier-activating enzyme 1
VACC_DN85885_c3_g1	-1.31986	1.9285	9.90889e-06	0.000783716	NA
VACC_DN90324_c0_g1	-1.79601	0.758012	9.98688e-06	0.00078894	NA
VACC_DN78712_c0_g2	-1.25433	2.14313	1.01796e-05	0.000802245	Thioredoxin reductase 1, mitochondrial
VACC_DN89186_c3_g3	-1.07415	3.34145	1.02728e-05	0.00080385	Hyoscyamine 6-dioxygenase
VACC_DN75659_c0_g1	-1.26407	2.12811	1.02761e-05	0.00080385	NA
VACC_DN36850_c0_g1	-4.25518	-0.905621	1.03095e-05	0.00080385	NA
VACC_DN70871_c0_g1	-4.25518	-0.905621	1.03095e-05	0.00080385	NA
VACC_DN65097_c0_g1	-4.2081	-0.94434	1.03095e-05	0.00080385	NA
VACC_DN42244_c0_g1	-4.2081	-0.94434	1.03095e-05	0.00080385	NA
VACC_DN56010_c0_g1	-4.2081	-0.94434	1.03095e-05	0.00080385	Acyl-CoA Delta(11) desaturase
VACC_DN155994_c0_g1	-3.4554	-0.75375	1.05674e-05	0.000820084	NA
VACC_DN80430_c0_g1	-3.4554	-0.75375	1.05674e-05	0.000820084	NA
VACC_DN85906_c0_g1	-1.09833	3.03961	1.06146e-05	0.000822785	Probable xyloglucan endotransglucosylase/hydrolase protein 30
VACC_DN76966_c0_g1	-1.35177	1.75659	1.06385e-05	0.000823664	Patatin-like protein 2
VACC_DN92261_c0_g2	-1.08136	3.17176	1.07488e-05	0.000831236	Probable indole-3-acetic acid-amido synthetase GH3.1
VACC_DN78843_c0_g1	-1.20983	2.38746	1.09456e-05	0.000845163	Ornithine decarboxylase antizyme
VACC_DN155692_c0_g1	-1.05814	3.39826	1.09673e-05	0.000845163	60S ribosomal protein L35
VACC_DN81196_c0_g1	-1.29855	1.98938	1.10928e-05	0.000853792	NA
VACC_DN88817_c3_g2	-1.65952	0.990331	1.11691e-05	0.00085771	GABA transporter 1
VACC_DN80456_c1_g1	-2.14377	0.235626	1.12694e-05	0.000864409	Peroxidase 15
VACC_DN70149_c1_g1	-1.59213	1.05498	1.13912e-05	0.000872734	NA
VACC_DN82061_c0_g1	-2.86095	-0.381825	1.14745e-05	0.000877079	NA
VACC_DN67184_c0_g1	-2.86095	-0.381825	1.14745e-05	0.000877079	NA
VACC_DN75755_c0_g1	-1.06237	3.3507	1.15706e-05	0.000883116	60S ribosomal protein L35a
VACC_DN87979_c0_g1	-1.1442	2.69026	1.15802e-05	0.000883116	L-lactate dehydrogenase
VACC_DN85489_c0_g2	-1.09954	3.01868	1.17168e-05	0.000891477	Spectrin beta chain
VACC_DN138845_c0_g1	-2.27615	0.0449593	1.19985e-05	0.000911861	Proline dehydrogenase 1, mitochondrial
VACC_DN73350_c0_g1	-1.18161	2.52061	1.2214e-05	0.000926106	NA
VACC_DN88082_c1_g5	-1.23277	2.23257	1.23086e-05	0.00093114	Beta-amyrin 28-oxidase
VACC_DN72714_c0_g1	-1.98826	0.358209	1.29304e-05	0.000977057	UDP-glucose 4-epimerase
VACC_DN74051_c1_g1	-1.78043	0.74632	1.30526e-05	0.000985166	Sugar transporter ERD6-like 16
VACC_DN87220_c3_g2	-1.37049	1.64563	1.31226e-05	0.00098932	2-oxoglutarate-dependent dioxygenase DAO
VACC_DN91222_c1_g1	-1.29344	1.93562	1.32622e-05	0.000998704	NA
VACC_DN73802_c0_g2	-1.73383	0.78489	1.33242e-05	0.00100012	Stress-associated endoplasmic reticulum protein 2
VACC_DN87766_c2_g1	-1.12031	2.82077	1.33265e-05	0.00100012	Histone H2AX
VACC_DN9606_c0_g1	-2.157	0.106939	1.33265e-05	0.00100012	Ras-like GTP-binding protein Rho1
VACC_DN92126_c1_g2	-2.5281	-0.130559	1.34762e-05	0.00101021	Indole-3-acetic acid-amido synthetase GH3.4
VACC_DN80939_c0_g1	-1.70546	0.833556	1.35612e-05	0.00101428	NA
VACC_DN87663_c1_g4	-1.11893	2.78124	1.39063e-05	0.00103657	Oligopeptide transporter 4
VACC_DN70996_c0_g1	-1.0052	3.84289	1.40879e-05	0.00104421	40S ribosomal protein S13
VACC_DN77396_c0_g1	-1.63259	0.970434	1.42081e-05	0.00105194	NA
VACC_DN81878_c5_g5	-2.61004	-0.299274	1.43018e-05	0.00105769	NA
VACC_DN64652_c0_g1	-7.45268	-1.16441	1.47851e-05	0.00109099	NA
VACC_DN92791_c0_g1	-7.45268	-1.16441	1.47851e-05	0.00109099	Intracellular hyphae protein 1
VACC_DN77924_c0_g1	-7.14652	-1.41618	1.54285e-05	0.0011334	NA
VACC_DN13393_c0_g2	-7.14652	-1.41618	1.54285e-05	0.0011334	NA
VACC_DN77366_c2_g1	-7.14652	-1.41618	1.54285e-05	0.0011334	NA
VACC_DN80677_c2_g2	-2.1218	0.218647	1.57282e-05	0.00115158	Glutathione transferase GST 23
VACC_DN72378_c0_g1	-2.1218	0.218647	1.57282e-05	0.00115158	Mitochondrial pyruvate carrier 1
VACC_DN87451_c0_g1	-1.37656	1.58353	1.5946e-05	0.00116249	NA
VACC_DN77325_c0_g1	-1.80109	0.602438	1.59477e-05	0.00116249	ABC transporter G family member 53
VACC_DN79160_c0_g1	-1.21153	2.1975	1.62947e-05	0.00118648	NA
VACC_DN88582_c1_g3	-1.38322	1.51862	1.64278e-05	0.00119485	NA
VACC_DN76663_c0_g1	-1.42997	1.4408	1.68899e-05	0.00122576	Coronin-1B
VACC_DN84359_c0_g1	-1.44016	1.40902	1.7037e-05	0.00123372	NA
VACC_DN64783_c0_g1	-1.44016	1.40902	1.7037e-05	0.00123372	Glutamine--fructose-6-phosphate aminotransferase [isomerizing] 2
VACC_DN92279_c4_g4	-2.44263	-0.197908	1.71074e-05	0.00123747	NA
VACC_DN90324_c0_g2	-1.19576	2.2661	1.7284e-05	0.00124765	NA
VACC_DN16418_c0_g1	-3.41252	-0.788444	1.73427e-05	0.00124765	Protein GDAP2 homolog
VACC_DN21595_c0_g2	-3.41252	-0.788444	1.73427e-05	0.00124765	NA
VACC_DN134203_c0_g1	-3.41252	-0.788444	1.73427e-05	0.00124765	Chitotriosidase-1
VACC_DN77907_c0_g1	-3.41252	-0.788444	1.73427e-05	0.00124765	NA
VACC_DN63911_c0_g1	-4.15944	-0.98419	1.7433e-05	0.00124871	NA
VACC_DN57737_c0_g1	-4.15944	-0.98419	1.7433e-05	0.00124871	Uncharacterized oxidoreductase MSMEG_2408/MSMEI_2347
VACC_DN81835_c1_g1	-2.79406	-0.435296	1.76491e-05	0.00126282	NA
VACC_DN73200_c0_g1	-1.02759	3.45019	1.77393e-05	0.00126653	Ubiquitin-40S ribosomal protein S27a
VACC_DN73254_c0_g1	-1.54445	1.12589	1.80921e-05	0.00128754	NA
VACC_DN86246_c5_g1	-1.35477	1.66654	1.81295e-05	0.00128866	Crocetin glucosyltransferase, chloroplastic
VACC_DN57232_c0_g1	-1.54857	1.07699	1.81468e-05	0.00128866	ATP synthase-coupling factor 6, mitochondrial
VACC_DN89086_c1_g1	-1.15063	2.5153	1.859e-05	0.00131339	Filamin-A
VACC_DN75526_c0_g1	-1.9137	0.408389	1.86144e-05	0.00131339	NA
VACC_DN83873_c1_g1	-1.23511	2.0403	1.87134e-05	0.00131896	Eukaryotic translation initiation factor 3 subunit D-1
VACC_DN85414_c0_g2	-1.12533	2.63456	1.97299e-05	0.00138913	Protein disulfide-isomerase A3
VACC_DN91658_c3_g3	-1.00139	3.67099	1.99367e-05	0.0014007	Ferritin, chloroplastic
VACC_DN84995_c2_g2	-1.40053	1.45777	2.02124e-05	0.00141556	NA
VACC_DN71528_c0_g1	-1.26027	1.93765	2.04416e-05	0.00142556	Protein krasavietz
VACC_DN80750_c0_g1	-1.4299	1.40165	2.06695e-05	0.00143993	Calnexin
VACC_DN74666_c0_g1	-1.27595	1.89758	2.10701e-05	0.00146629	Leucoanthocyanidin reductase
VACC_DN88171_c2_g1	-1.74844	0.644982	2.15975e-05	0.00149753	LysM domain receptor-like kinase 4
VACC_DN68890_c0_g1	-2.57844	-0.324236	2.16324e-05	0.00149753	Heterogeneous nuclear ribonucleoprotein F
VACC_DN88708_c3_g1	-2.57844	-0.324236	2.16324e-05	0.00149753	NA
VACC_DN44530_c0_g1	-2.57844	-0.324236	2.16324e-05	0.00149753	NA
VACC_DN55115_c0_g1	-2.33652	-0.0818504	2.23745e-05	0.00154566	NA
VACC_DN68530_c0_g1	-1.34188	1.59249	2.24269e-05	0.00154677	NA
VACC_DN85804_c1_g1	-1.25635	1.95977	2.29301e-05	0.00157684	NA
VACC_DN84425_c0_g1	-1.62683	0.905399	2.29452e-05	0.00157684	Probable xyloglucan endotransglucosylase/hydrolase protein 30
VACC_DN80468_c0_g1	-1.07957	2.8912	2.4014e-05	0.00164687	Cytochrome c1, heme protein, mitochondrial
VACC_DN73741_c0_g1	-2.22565	0.00573133	2.47454e-05	0.00169176	Eukaryotic translation initiation factor 4E
VACC_DN69255_c0_g2	-1.87371	0.378189	2.53424e-05	0.00172721	NA
VACC_DN69044_c0_g1	-2.38269	-0.244724	2.54877e-05	0.00173353	Gamma-glutamyltranspeptidase 1
VACC_DN75250_c0_g2	-2.38269	-0.244724	2.54877e-05	0.00173353	Probable 6-phosphogluconolactonase 4, chloroplastic
VACC_DN77385_c0_g1	-1.40847	1.3461	2.57322e-05	0.00174836	Protein 4.1 homolog
VACC_DN67706_c0_g1	-7.39642	-1.21119	2.59951e-05	0.00176079	NA
VACC_DN47964_c0_g1	-7.39642	-1.21119	2.59951e-05	0.00176079	NA
VACC_DN64638_c0_g2	-7.39642	-1.21119	2.59951e-05	0.00176079	NA
VACC_DN82747_c0_g6	-1.05702	2.98991	2.63523e-05	0.00177951	NA
VACC_DN83300_c1_g1	-1.05702	2.98991	2.63523e-05	0.00177951	L-3-cyanoalanine synthase 2, mitochondrial
VACC_DN88886_c1_g1	-1.16651	2.30281	2.64656e-05	0.00178482	2-oxoglutarate dehydrogenase, mitochondrial
VACC_DN75066_c1_g1	-1.86557	0.471267	2.69385e-05	0.00181168	Glucose-6-phosphate 1-dehydrogenase
VACC_DN92154_c5_g1	-2.75942	-0.462837	2.71364e-05	0.00181944	NA
VACC_DN86106_c0_g1	-1.23837	1.92237	2.74417e-05	0.00183804	NA
VACC_DN88908_c5_g1	-1.24953	1.90485	2.79343e-05	0.00186914	NA
VACC_DN88001_c0_g2	-3.36833	-0.824044	2.84737e-05	0.00189169	NA
VACC_DN91445_c1_g1	-3.36833	-0.824044	2.84737e-05	0.00189169	7-deoxyloganetin glucosyltransferase
VACC_DN63574_c0_g1	-1.7314	0.632298	2.84783e-05	0.00189169	Abscisic stress-ripening protein 1
VACC_DN43897_c0_g1	-7.07664	-1.47262	2.86152e-05	0.00189169	NA
VACC_DN62665_c0_g1	-7.07664	-1.47262	2.86152e-05	0.00189169	NA
VACC_DN3720_c1_g1	-7.07664	-1.47262	2.86152e-05	0.00189169	NA
VACC_DN79863_c2_g2	-7.07664	-1.47262	2.86152e-05	0.00189169	NA
VACC_DN35607_c0_g1	-7.07664	-1.47262	2.86152e-05	0.00189169	NA
VACC_DN74441_c0_g1	-7.07664	-1.47262	2.86152e-05	0.00189169	NA
VACC_DN75666_c0_g1	-1.53973	1.0167	2.88385e-05	0.00190265	Eukaryotic translation initiation factor 2 subunit 3
VACC_DN77238_c0_g1	-1.71641	0.698537	2.90372e-05	0.00190792	Sphingosine-1-phosphate lyase
VACC_DN80664_c5_g2	-1.29939	1.68949	2.90866e-05	0.00190792	NA
VACC_DN75676_c0_g1	-1.09327	2.69708	2.91012e-05	0.00190792	40S ribosomal protein S14
VACC_DN80862_c0_g2	-1.08888	2.6941	2.91012e-05	0.00190792	NA
VACC_DN63557_c0_g1	-2.47168	-0.175088	2.91206e-05	0.00190792	Transferrin
VACC_DN52521_c0_g1	-2.47168	-0.175088	2.91206e-05	0.00190792	Cdc42 homolog
VACC_DN79266_c0_g1	-1.61249	0.894863	2.92582e-05	0.00191503	Threonine--tRNA ligase, cytoplasmic
VACC_DN77067_c0_g1	-1.11685	2.47619	2.94876e-05	0.00192374	Cyclin G
VACC_DN55470_c0_g1	-4.10908	-1.02524	2.95077e-05	0.00192374	S-formylglutathione hydrolase
VACC_DN132975_c0_g1	-4.10908	-1.02524	2.95077e-05	0.00192374	G-protein coupled receptor Mth
VACC_DN116099_c0_g1	-4.10908	-1.02524	2.95077e-05	0.00192374	Endopolygalacturonase 1
VACC_DN83295_c0_g1	-1.38937	1.41175	2.99088e-05	0.00194413	Eukaryotic translation initiation factor 3 subunit L
VACC_DN90258_c4_g1	-1.38937	1.41175	2.99088e-05	0.00194413	L-type lectin-domain containing receptor kinase IV.2
VACC_DN86927_c4_g1	-1.27077	1.78606	3.11819e-05	0.00201894	NA
VACC_DN86411_c0_g1	-1.02326	3.19945	3.13178e-05	0.0020241	Sugar carrier protein C
VACC_DN73547_c0_g1	-1.9856	0.240509	3.20772e-05	0.00206677	NA
VACC_DN48706_c0_g1	-2.54612	-0.349662	3.27027e-05	0.00209888	High mobility group protein Z
VACC_DN63809_c0_g1	-2.54612	-0.349662	3.27027e-05	0.00209888	NA
VACC_DN73372_c0_g1	-1.17037	2.20937	3.32396e-05	0.00212303	NA
VACC_DN64467_c0_g1	-1.92611	0.310989	3.33746e-05	0.00212959	Pupal cuticle protein Edg-78E
VACC_DN81063_c0_g1	-1.44142	1.19658	3.37462e-05	0.00214915	Osmotin-like protein
VACC_DN85183_c0_g2	-1.16006	2.18228	3.45171e-05	0.00219401	Malate dehydrogenase, mitochondrial
VACC_DN86994_c0_g3	-1.08006	2.68813	3.52196e-05	0.00223436	V-type proton ATPase 116 kDa subunit a isoform 1
VACC_DN79360_c2_g2	-2.19973	-0.0143126	3.54976e-05	0.00224768	Cuticle protein
VACC_DN74002_c0_g1	-2.17333	-0.0346547	3.54976e-05	0.00224768	NA
VACC_DN77936_c0_g1	-1.13335	2.33479	3.57668e-05	0.00226256	NA
VACC_DN86039_c2_g1	-1.8465	0.45691	3.61438e-05	0.00227768	E3 ubiquitin-protein ligase ATL6
VACC_DN92215_c3_g1	-1.08576	2.66442	3.63991e-05	0.00229158	Major allergen Pru ar 1
VACC_DN85126_c1_g1	-1.29886	1.59496	3.71327e-05	0.00233059	Nudix hydrolase 17, mitochondrial
VACC_DN82476_c0_g1	-1.59017	0.815035	3.77047e-05	0.00236028	Very long-chain-fatty-acid--CoA ligase bubblegum
VACC_DN76573_c0_g1	-1.59017	0.815035	3.77047e-05	0.00236028	NA
VACC_DN89123_c7_g2	-1.14932	2.291	3.78531e-05	0.00236407	Putative transcription factor bHLH107
VACC_DN69607_c0_g1	-1.69995	0.686327	3.78553e-05	0.00236407	NA
VACC_DN38177_c0_g1	-1.00486	3.24206	3.78726e-05	0.00236407	60S ribosomal protein L32
VACC_DN71253_c0_g1	-2.35176	-0.268749	3.79475e-05	0.00236467	Aldehyde oxidase GLOX
VACC_DN2731_c0_g1	-2.08319	0.0502556	3.81899e-05	0.00237658	Peroxidase 72
VACC_DN76984_c0_g1	-1.41835	1.26923	3.95523e-05	0.0024573	NA
VACC_DN73615_c0_g1	-1.98241	0.112103	4.05448e-05	0.0025166	NA
VACC_DN90625_c1_g2	-1.16404	2.14413	4.07935e-05	0.00252728	NA
VACC_DN78867_c0_g1	-1.11181	2.38996	4.09069e-05	0.00253193	Troponin C, isoform 2
VACC_DN84119_c2_g1	-2.05379	0.166411	4.25715e-05	0.00263249	Glyceraldehyde-3-phosphate dehydrogenase GAPCP1, chloroplastic
VACC_DN90247_c1_g1	-1.25457	1.77474	4.26556e-05	0.00263523	Glycosyltransferase family 92 protein RCOM_0530710
VACC_DN78544_c0_g1	-1.34995	1.42179	4.27964e-05	0.00264146	Alanine aminotransferase 2
VACC_DN82912_c0_g1	-1.05702	2.69964	4.52137e-05	0.00278026	Spectrin alpha chain
VACC_DN75210_c1_g1	-1.90479	0.294881	4.57083e-05	0.00279506	Glutamate receptor 2.7
VACC_DN76856_c0_g1	-1.90479	0.294881	4.57083e-05	0.00279506	Serine/threonine-protein phosphatase PP2A 65 kDa regulatory subunit
VACC_DN82630_c2_g1	-1.88314	0.278581	4.57083e-05	0.00279506	Adenine/guanine permease AZG1
VACC_DN84886_c1_g1	-1.88314	0.278581	4.57083e-05	0.00279506	Short-chain dehydrogenase reductase 3a
VACC_DN91486_c1_g4	-1.88314	0.278581	4.57083e-05	0.00279506	NA
VACC_DN123680_c0_g1	-1.53009	0.953732	4.63485e-05	0.00282897	NADPH--cytochrome P450 reductase
VACC_DN76517_c0_g1	-1.53009	0.953732	4.63485e-05	0.00282897	Succinyl-CoA ligase [ADP-forming] subunit beta, mitochondrial
VACC_DN81598_c4_g1	-3.32275	-0.860598	4.67603e-05	0.00285147	NA
VACC_DN79581_c2_g1	-1.83258	0.34731	4.68616e-05	0.00285501	Xyloglucan endotransglucosylase/hydrolase protein 9
VACC_DN90813_c1_g2	-2.28118	-0.124875	4.70792e-05	0.00286298	Probable chitinase 2
VACC_DN38168_c0_g1	-2.28118	-0.124875	4.70792e-05	0.00286298	Expansin-like A1
VACC_DN78498_c0_g2	-1.78772	0.412914	4.77692e-05	0.00289429	NA
VACC_DN76962_c0_g1	-1.55369	0.851896	4.7982e-05	0.00290186	Translocation protein SEC63 homolog
VACC_DN85779_c0_g2	-1.55369	0.851896	4.7982e-05	0.00290186	NA
VACC_DN78994_c0_g1	-1.40696	1.26109	4.83876e-05	0.00292371	Adenylate kinase
VACC_DN86994_c0_g2	-1.82717	0.442401	4.8455e-05	0.0029251	V-type proton ATPase 116 kDa subunit a isoform 1
VACC_DN71598_c0_g1	-1.61349	0.765674	4.88043e-05	0.00294257	NA
VACC_DN75049_c0_g2	-1.3148	1.47016	4.92845e-05	0.00296434	Alcohol dehydrogenase [NADP(+)]
VACC_DN91445_c2_g1	-1.63216	0.636376	4.94198e-05	0.00296977	7-deoxyloganetin glucosyltransferase
VACC_DN39680_c0_g1	-4.05689	-1.06756	4.99871e-05	0.00299841	Vacuolar protein sorting-associated protein 4B
VACC_DN64915_c0_g1	-1.32184	1.43899	5.04103e-05	0.00302105	Uncharacterized protein At4g38062
VACC_DN86954_c0_g1	-1.05739	2.68642	5.05688e-05	0.0030278	Dihydrolipoyllysine-residue acetyltransferase component of pyruvate dehydrogenase complex, mitochondrial
VACC_DN86223_c0_g1	-1.16379	2.08038	5.06385e-05	0.00302923	Aspartate aminotransferase, mitochondrial
VACC_DN75910_c0_g1	-2.14643	-0.0553041	5.08771e-05	0.003038	Succinate dehydrogenase [ubiquinone] cytochrome b small subunit, mitochondrial
VACC_DN80809_c0_g1	-1.33962	1.41448	5.15672e-05	0.00307642	NA
VACC_DN46230_c0_g1	-2.9758	-0.647785	5.25415e-05	0.00312608	NA
VACC_DN69528_c0_g1	-7.0032	-1.5315	5.32834e-05	0.00313911	NA
VACC_DN75431_c1_g1	-7.0032	-1.5315	5.32834e-05	0.00313911	E3 ubiquitin-protein ligase ATL41
VACC_DN73479_c1_g1	-7.0032	-1.5315	5.32834e-05	0.00313911	NA
VACC_DN12913_c0_g1	-7.0032	-1.5315	5.32834e-05	0.00313911	Patched domain-containing protein 3
VACC_DN75915_c0_g2	-7.0032	-1.5315	5.32834e-05	0.00313911	NA
VACC_DN57336_c0_g1	-2.05772	0.0308267	5.41541e-05	0.00317906	Ras-related protein Rab-1A
VACC_DN91698_c4_g2	-1.08235	2.53108	5.42314e-05	0.00318077	NA
VACC_DN90675_c0_g1	-1.13962	2.18828	5.46559e-05	0.00319998	Eukaryotic translation initiation factor 3 subunit C
VACC_DN82986_c2_g1	-1.30167	1.53054	5.49308e-05	0.00321323	Peroxidase 47
VACC_DN85021_c2_g1	-1.16168	2.10044	5.51653e-05	0.00322104	Non-functional NADPH-dependent codeinone reductase 2
VACC_DN88472_c0_g1	-1.10502	2.31549	5.6909e-05	0.0033066	Transitional endoplasmic reticulum ATPase TER94
VACC_DN120787_c0_g1	-1.95781	0.0935101	5.69274e-05	0.0033066	NA
VACC_DN81131_c0_g1	-1.01689	2.92975	5.798e-05	0.00335887	Triosephosphate isomerase
VACC_DN68193_c0_g1	-1.94062	0.206413	6.10845e-05	0.00352327	DNA-binding protein modulo
VACC_DN78885_c0_g1	-1.00304	3.04912	6.18626e-05	0.00356503	Thiosulfate sulfurtransferase 16, chloroplastic
VACC_DN77486_c0_g1	-1.22951	1.70017	6.2864e-05	0.00361643	Dolichyl-diphosphooligosaccharide--protein glycosyltransferase 48 kDa subunit
VACC_DN88313_c4_g5	-1.10954	2.24514	6.36699e-05	0.00365642	NA
VACC_DN85779_c0_g1	-1.74717	0.382779	6.4413e-05	0.00369589	Glutamyl aminopeptidase
VACC_DN71109_c0_g1	-1.61471	0.6236	6.46612e-05	0.00370691	Dolichyl-diphosphooligosaccharide--protein glycosyltransferase subunit 1
VACC_DN88164_c4_g1	-1.0602	2.59039	6.49678e-05	0.0037162	Peroxidase 51
VACC_DN69855_c0_g1	-1.74765	0.475664	6.51406e-05	0.0037162	NA
VACC_DN74158_c0_g3	-1.71161	0.535799	6.51609e-05	0.0037162	NA
VACC_DN84241_c0_g2	-1.42925	1.09275	6.62922e-05	0.00377745	Crocetin glucosyltransferase, chloroplastic
VACC_DN84049_c3_g1	-1.09733	2.34562	6.69139e-05	0.00380631	Protein NRT1/ PTR FAMILY 5.2
VACC_DN83731_c0_g1	-1.04502	2.62297	6.73854e-05	0.00382983	NA
VACC_DN89826_c0_g1	-2.2527	-0.146907	6.81982e-05	0.00386605	Crocetin glucosyltransferase, chloroplastic
VACC_DN72809_c0_g1	-2.2527	-0.146907	6.81982e-05	0.00386605	Signal recognition particle 54 kDa protein
VACC_DN88854_c1_g1	-1.02552	2.73112	7.16169e-05	0.00403216	Amino acid permease 2
VACC_DN91305_c0_g1	-1.06199	2.5325	7.21241e-05	0.00405725	Nucleolar GTP-binding protein 1
VACC_DN76453_c0_g1	-1.47144	0.967307	7.2329e-05	0.00405841	Serine protease SP24D
VACC_DN89187_c2_g3	-2.11903	-0.0762705	7.28479e-05	0.00408406	NA
VACC_DN80963_c1_g1	-1.13511	2.08224	7.33232e-05	0.00410374	Galactinol synthase 1
VACC_DN78392_c0_g1	-1.13684	2.06192	7.5216e-05	0.00418485	Adenylosuccinate synthetase
VACC_DN86333_c0_g1	-1.13684	2.06192	7.5216e-05	0.00418485	ATP-dependent 6-phosphofructokinase
VACC_DN81164_c6_g2	-1.51955	0.887851	7.53536e-05	0.00418897	Myb-related protein Myb4
VACC_DN66455_c0_g1	-3.22701	-0.936786	7.67958e-05	0.00426556	Pyruvate decarboxylase
VACC_DN85305_c2_g1	-1.12525	2.11759	7.72883e-05	0.0042893	Protein kinase APK1B, chloroplastic
VACC_DN16738_c0_g1	-1.93278	0.074661	7.9848e-05	0.00441282	Ubiquitin-conjugating enzyme E2 variant 1
VACC_DN78297_c1_g1	-1.93278	0.074661	7.9848e-05	0.00441282	NA
VACC_DN81681_c0_g1	-1.19181	1.83906	8.04892e-05	0.00444454	NADH dehydrogenase [ubiquinone] 1 alpha subcomplex subunit 9, mitochondrial
VACC_DN71202_c0_g1	-2.93532	-0.679944	8.2223e-05	0.00453033	Larval cuticle protein 9
VACC_DN75441_c0_g1	-1.60572	0.690301	8.23172e-05	0.00453033	Adiponectin receptor protein
VACC_DN95919_c0_g1	-1.60572	0.690301	8.23172e-05	0.00453033	Metal transporter CNNM2
VACC_DN79933_c8_g3	-2.28784	-0.318105	8.39027e-05	0.0046099	NA
VACC_DN10567_c0_g1	-1.59704	0.610703	8.45295e-05	0.00463634	Cytochrome b-c1 complex subunit 7
VACC_DN71589_c0_g2	-4.00275	-1.11124	8.47349e-05	0.00463634	Retinoid-inducible serine carboxypeptidase
VACC_DN87728_c2_g1	-4.00275	-1.11124	8.47349e-05	0.00463634	Plasma membrane ATPase 4
VACC_DN83143_c0_g1	-1.0869	2.32098	8.5898e-05	0.00469221	NA
VACC_DN74524_c3_g2	-1.79023	0.315719	8.63371e-05	0.00471229	NA
VACC_DN71589_c0_g1	-1.72832	0.461337	8.66196e-05	0.00471991	NA
VACC_DN78395_c0_g1	-1.16288	1.87019	8.80888e-05	0.00479206	Heterogeneous nuclear ribonucleoprotein 27C
VACC_DN69411_c0_g1	-1.36048	1.22804	8.83039e-05	0.00479586	NA
VACC_DN75260_c0_g1	-1.36048	1.22804	8.83039e-05	0.00479586	NA
VACC_DN70283_c0_g1	-1.429	0.990698	8.86442e-05	0.00481039	Eukaryotic peptide chain release factor GTP-binding subunit ERF3A
VACC_DN84228_c0_g1	-1.21601	1.66137	8.91063e-05	0.00483149	Glycogen [starch] synthase
