# Supplementary material for: Transcriptome analysis identifies genes related to the waxy coating on blueberry fruit in two northern-adapted rabbiteye breeding populations
Source: BMC Plant Biol. 2019 Oct 31;19:460. doi: 10.1186/s12870-019-2073-7 (PMC6844065; doi:10.1186/s12870-019-2073-7)
Supplement: Supplementary file 3 — Additional file 3: Table S8. Predicted DEGs in ‘Nocturne’ x US 1212 population. [file 12870_2019_2073_MOESM3_ESM.xlsx]

## Sheet: Sheet1
Supplementary Table 8. Predicted DEGs in ‘Nocturne’ x US 1212 population.
ID	logFC	logCPM	P-Value	FDR	Annotation
VACC_DN90107_c3_g1	2.45969	4.11882	8.25298e-23	1.53009e-20	Early nodulin-like protein 2
VACC_DN90439_c0_g2	2.40498	3.81965	5.63956e-21	8.91481e-19	NA
VACC_DN82664_c0_g1	2.17409	3.98834	1.66722e-18	2.17713e-16	Basic endochitinase
VACC_DN88328_c0_g1	2.76205	2.47876	6.61588e-18	8.12698e-16	ABC transporter B family member 9
VACC_DN77123_c0_g1	1.93859	4.4274	2.10854e-16	2.22989e-14	NA
VACC_DN86705_c5_g1	1.80062	5.77048	3.02478e-16	3.13809e-14	4,5-DOPA dioxygenase extradiol
VACC_DN90925_c1_g1	2.20452	3.0331	1.95139e-15	1.87249e-13	ABC transporter G family member 22
VACC_DN84272_c7_g1	2.33011	2.66454	2.93575e-15	2.80362e-13	NA
VACC_DN73112_c0_g2	1.60506	7.72794	3.21252e-14	2.77659e-12	NA
VACC_DN89639_c0_g1	2.0834	2.96053	5.97092e-14	4.93353e-12	NA
VACC_DN88882_c3_g2	2.1679	2.49779	4.26918e-13	3.26682e-11	NA
VACC_DN88187_c0_g1	1.71739	3.67822	4.43586e-12	3.08758e-10	Thiamine thiazole synthase 1, chloroplastic
VACC_DN75267_c0_g1	1.8334	3.13114	5.48638e-12	3.79679e-10	Nucleobase-ascorbate transporter 6
VACC_DN84629_c0_g3	1.54558	4.87131	7.49169e-12	5.11384e-10	NA
VACC_DN83323_c4_g1	1.71276	3.4499	1.40298e-11	9.29169e-10	NA
VACC_DN81206_c1_g1	2.78953	1.27997	3.04251e-11	1.92582e-09	Kiwellin
VACC_DN86770_c2_g2	2.3096	1.69238	8.07935e-11	4.94662e-09	Palmitoyl-acyl carrier protein thioesterase, chloroplastic
VACC_DN89414_c0_g1	1.38201	6.38902	9.285e-11	5.54966e-09	DNA-damage-repair/toleration protein DRT100
VACC_DN86169_c0_g1	1.49368	4.38986	1.00938e-10	5.99135e-09	NA
VACC_DN83522_c0_g1	1.49861	4.20934	1.51605e-10	8.72296e-09	Alpha-xylosidase 1
VACC_DN88187_c0_g2	1.73485	2.80648	2.82279e-10	1.60116e-08	Thiamine thiazole synthase, chloroplastic
VACC_DN82882_c0_g1	1.457	4.31561	3.22037e-10	1.81638e-08	Uncharacterized mitochondrial carrier C8C9.12c
VACC_DN92365_c12_g1	2.92374	0.969531	4.44608e-10	2.45922e-08	NA
VACC_DN85701_c2_g1	3.29469	0.667412	4.8108e-10	2.64876e-08	Peroxidase 29
VACC_DN88224_c0_g1	1.71476	2.81366	5.07654e-10	2.78996e-08	NA
VACC_DN88348_c2_g3	1.40355	4.71726	5.39717e-10	2.96075e-08	GDSL esterase/lipase At2g04570
VACC_DN91382_c2_g1	1.34669	5.1938	1.0245e-09	5.38886e-08	Aldehyde dehydrogenase family 2 member C4
VACC_DN83257_c1_g4	1.4098	4.31517	1.14556e-09	6.02034e-08	Tubulin beta-5 chain
VACC_DN79891_c0_g1	2.40309	1.28574	1.70621e-09	8.79746e-08	NA
VACC_DN91567_c5_g1	1.7304	2.4736	2.91148e-09	1.46719e-07	MMS19 nucleotide excision repair protein homolog
VACC_DN61884_c0_g2	2.25998	1.35031	4.4576e-09	2.1894e-07	NA
VACC_DN89040_c0_g2	1.38357	3.97422	4.98186e-09	2.43892e-07	NA
VACC_DN90595_c0_g2	2.54316	0.950874	7.60366e-09	3.58231e-07	NA
VACC_DN81672_c3_g3	2.98508	0.644642	9.75315e-09	4.57348e-07	NA
VACC_DN92160_c3_g1	1.30337	3.98235	3.20291e-08	1.42515e-06	3-ketoacyl-CoA synthase 11
VACC_DN91400_c3_g1	1.30055	3.9397	4.0821e-08	1.76028e-06	NA
VACC_DN88742_c1_g1	1.18071	5.48897	5.483e-08	2.34753e-06	Somatic embryogenesis receptor kinase 1
VACC_DN83539_c5_g1	1.74608	1.89426	6.7255e-08	2.8571e-06	Galactoside 2-alpha-L-fucosyltransferase
VACC_DN89841_c7_g2	1.36587	3.26271	6.87749e-08	2.9196e-06	NA
VACC_DN79556_c0_g1	1.24337	4.11341	1.00541e-07	4.13659e-06	Acyl-lipid (9-3)-desaturase
VACC_DN83736_c4_g1	1.98902	1.36873	1.27138e-07	5.15322e-06	NA
VACC_DN76927_c0_g1	2.17129	1.10057	1.36616e-07	5.51874e-06	NA
VACC_DN83021_c3_g2	1.13257	5.60931	1.4915e-07	6.00893e-06	Aquaporin TIP1-1
VACC_DN81182_c2_g1	1.42431	2.78551	1.51295e-07	6.09125e-06	Protein COBRA
VACC_DN82325_c4_g2	1.16876	4.80111	1.59297e-07	6.38346e-06	Ubiquitin-40S ribosomal protein S27a (Fragment)
VACC_DN90734_c2_g1	2.86801	0.313562	2.18451e-07	8.63868e-06	Subtilisin-like protease SBT1.7
VACC_DN76071_c1_g1	1.31304	3.2519	2.21843e-07	8.76702e-06	NA
VACC_DN80830_c0_g3	1.59654	2.09041	2.48649e-07	9.55192e-06	Late embryogenesis abundant protein Dc3
VACC_DN84930_c1_g2	1.29068	3.31408	2.60264e-07	9.9642e-06	Tubulin beta-1 chain
VACC_DN86967_c2_g2	1.13663	4.73575	3.71671e-07	1.4015e-05	NA
VACC_DN89369_c1_g1	1.24386	3.53575	3.79049e-07	1.42753e-05	Probable pectinesterase/pectinesterase inhibitor 61
VACC_DN83830_c1_g3	1.2329	3.58017	4.21996e-07	1.54378e-05	NA
VACC_DN88966_c4_g1	1.12231	4.78603	4.65778e-07	1.70082e-05	Cycloartenol-C-24-methyltransferase
VACC_DN87402_c0_g1	1.25165	3.37253	5.10329e-07	1.85563e-05	NA
VACC_DN82460_c0_g1	2.03306	1.08457	5.31744e-07	1.9265e-05	Ribulose-1,5 bisphosphate carboxylase/oxygenase large subunit N-methyltransferase, chloroplastic
VACC_DN84538_c4_g3	1.63353	1.80947	5.61421e-07	2.02824e-05	NA
VACC_DN75305_c1_g1	1.62574	1.84607	5.90085e-07	2.12484e-05	Sphingolipid delta(4)-desaturase DES1-like
VACC_DN91560_c5_g2	1.44308	2.34273	6.19259e-07	2.22189e-05	NA
VACC_DN85281_c7_g1	1.22437	3.36525	8.53287e-07	2.93563e-05	Methylthioribose kinase
VACC_DN83673_c1_g1	1.13462	4.13401	9.20211e-07	3.15503e-05	NA
VACC_DN76708_c0_g1	2.09211	0.939437	9.44952e-07	3.22697e-05	Protein PRD1
VACC_DN87574_c1_g1	1.52809	2.00461	9.72116e-07	3.31784e-05	Beta-xylosidase/alpha-L-arabinofuranosidase 2
VACC_DN83022_c3_g1	1.41813	2.29749	1.03219e-06	3.51687e-05	NA
VACC_DN86769_c2_g1	1.22776	3.30721	1.04648e-06	3.56356e-05	NA
VACC_DN90795_c3_g1	1.23399	3.22249	1.10471e-06	3.75711e-05	Protein kinase PINOID
VACC_DN88323_c0_g1	1.32873	2.67704	1.11037e-06	3.77256e-05	Probable LRR receptor-like serine/threonine-protein kinase At1g14390
VACC_DN155775_c0_g1	3.02745	0.160272	1.11751e-06	3.79468e-05	Vinorine synthase
VACC_DN91541_c3_g3	1.10971	4.28018	1.27003e-06	4.30286e-05	NA
VACC_DN78683_c9_g1	1.03668	5.76512	1.30187e-06	4.4008e-05	Expansin-A8
VACC_DN79427_c2_g2	1.20386	3.30278	1.52067e-06	5.10593e-05	NA
VACC_DN91731_c2_g1	1.05054	5.04302	1.72863e-06	5.75592e-05	Cytidine deaminase 1
VACC_DN92403_c1_g1	1.95128	1.02118	1.87973e-06	6.2452e-05	NA
VACC_DN83476_c6_g2	1.21021	3.13866	2.08127e-06	6.89193e-05	NA
VACC_DN89861_c2_g1	1.52628	1.77234	2.74784e-06	8.7565e-05	Aspartic proteinase Asp1
VACC_DN77961_c0_g1	7.68787	-0.896419	2.75402e-06	8.76689e-05	NA
VACC_DN85375_c0_g1	1.12845	3.55792	3.44498e-06	0.000108726	BAHD acyltransferase DCR
VACC_DN86526_c2_g1	1.41443	2.05711	3.97763e-06	0.000123992	NA
VACC_DN68673_c0_g2	7.64743	-0.930055	4.812e-06	0.000144743	NA
VACC_DN77395_c0_g1	3.52451	-0.290223	4.8473e-06	0.000145732	NA
VACC_DN91947_c5_g1	1.26829	2.50817	5.26057e-06	0.000157526	ABC transporter C family member 10
VACC_DN85444_c2_g1	1.23095	2.72361	5.28775e-06	0.000158261	NA
VACC_DN92291_c1_g1	1.04169	4.25754	5.32656e-06	0.000159264	NA
VACC_DN80424_c0_g1	1.48714	1.74362	5.47642e-06	0.000163663	NA
VACC_DN87277_c8_g1	2.01924	0.77638	5.6108e-06	0.000167097	NA
VACC_DN85689_c3_g1	2.01924	0.77638	5.6108e-06	0.000167097	CASP-like protein 2C1
VACC_DN83514_c4_g1	1.0738	3.79846	5.75241e-06	0.00017106	NA
VACC_DN86224_c3_g1	1.68249	1.27015	6.08849e-06	0.000180611	Fasciclin-like arabinogalactan protein 4
VACC_DN86493_c6_g1	1.27957	2.42561	6.11333e-06	0.000180808	NA
VACC_DN89984_c2_g1	1.01724	4.53114	6.31387e-06	0.000185916	Protein DJ-1 homolog B
VACC_DN80580_c0_g1	1.04429	4.05238	6.67672e-06	0.000196215	Phospholipase D alpha 1
VACC_DN89642_c3_g1	2.0535	0.687828	6.79901e-06	0.000199711	NA
VACC_DN72583_c0_g1	2.26264	0.433877	6.84948e-06	0.000200997	Probable pectinesterase/pectinesterase inhibitor 34
VACC_DN82156_c3_g1	2.00666	0.766645	7.37915e-06	0.000216118	Putative late blight resistance protein homolog R1A-6
VACC_DN89769_c3_g1	1.20824	2.68904	8.03848e-06	0.000234514	NA
VACC_DN72877_c0_g1	1.37207	1.9604	8.51504e-06	0.000240136	NA
VACC_DN76589_c4_g1	1.41216	1.84707	8.8541e-06	0.000249581	NA
VACC_DN88376_c2_g1	1.01229	4.32834	8.97673e-06	0.000252919	NA
VACC_DN90884_c0_g1	1.51976	1.5898	9.40606e-06	0.000264484	NA
VACC_DN84029_c5_g2	2.24673	0.421371	9.41362e-06	0.000264484	Endo-1,3;1,4-beta-D-glucanase
VACC_DN89883_c0_g1	1.38437	1.935	9.99022e-06	0.000279377	Protein trichome birefringence-like 16
VACC_DN77228_c4_g1	1.38523	1.90052	1.01533e-05	0.000283805	NA
VACC_DN86337_c0_g1	1.12244	3.09155	1.1205e-05	0.000312041	E3 ubiquitin-protein ligase ATL23
VACC_DN83460_c1_g1	1.01627	4.06686	1.19237e-05	0.000330524	GDSL esterase/lipase At2g04570
VACC_DN75617_c0_g1	2.57547	0.0774131	1.19985e-05	0.000332291	Glutamine synthetase, chloroplastic
VACC_DN85645_c0_g1	1.17384	2.70217	1.29218e-05	0.000357037	Triosephosphate isomerase, chloroplastic
VACC_DN91809_c6_g1	2.21437	0.395996	1.29304e-05	0.00035711	NA
VACC_DN89133_c2_g1	1.89186	0.78462	1.30526e-05	0.000360155	NA
VACC_DN77925_c0_g1	1.01608	3.97843	1.33875e-05	0.000369058	Subtilisin-like protease SBT1.9
VACC_DN91488_c3_g2	1.16729	2.75152	1.34999e-05	0.000371985	60S ribosomal protein L18a-like protein
VACC_DN89893_c0_g2	1.03903	3.691	1.40565e-05	0.00038679	Transcription factor TCP7
VACC_DN85682_c0_g1	1.34294	1.93951	1.55932e-05	0.000426144	Protein ECERIFERUM 26
VACC_DN89755_c0_g1	2.26789	0.26496	1.57282e-05	0.000429445	Probable mitochondrial saccharopine dehydrogenase-like oxidoreductase At5g39410
VACC_DN86762_c2_g2	1.03906	3.63821	1.59115e-05	0.000434054	NA
VACC_DN81462_c0_g1	1.01432	3.8221	1.66737e-05	0.000454434	DNA-damage-repair/toleration protein DRT100
VACC_DN76919_c0_g1	1.87917	0.774925	1.70498e-05	0.000464474	Flavonoid 3',5'-hydroxylase 1
VACC_DN86829_c0_g1	1.12738	2.90591	1.76251e-05	0.000479928	NA
VACC_DN84847_c0_g1	1.62971	1.16462	1.80921e-05	0.000491976	NA
VACC_DN88545_c0_g1	1.02438	3.63726	1.97643e-05	0.000535507	Glucose-1-phosphate adenylyltransferase large subunit, chloroplastic/amyloplastic
VACC_DN88706_c3_g4	1.16075	2.59853	2.14273e-05	0.00057874	Protein NRT1/ PTR FAMILY 6.3
VACC_DN87949_c1_g1	1.33636	1.86546	2.20655e-05	0.000595441	NA
VACC_DN87314_c1_g3	1.08405	3.06528	2.28568e-05	0.000615965	Protein ASPARTIC PROTEASE IN GUARD CELL 1
VACC_DN89535_c0_g1	1.66825	1.05108	2.28806e-05	0.000616054	NA
VACC_DN82084_c0_g1	1.08971	2.99934	2.32705e-05	0.000625991	NA
VACC_DN89728_c3_g1	1.46344	1.50047	2.40634e-05	0.000646452	Aspartic proteinase-like protein 1
VACC_DN71896_c0_g1	1.46344	1.50047	2.40634e-05	0.000646452	Gibberellin-regulated protein 4
VACC_DN92391_c3_g3	1.0513	3.28114	2.53598e-05	0.000678546	NA
VACC_DN82867_c0_g1	2.00532	0.525104	2.69385e-05	0.000717592	Fe(2+) transport protein 1
VACC_DN91347_c2_g1	1.12626	2.70545	2.72446e-05	0.00072414	NA
VACC_DN90412_c2_g1	1.57918	1.19323	2.76171e-05	0.000730197	Protein EXORDIUM-like 5
VACC_DN92386_c2_g2	1.14016	2.62288	2.78836e-05	0.000730197	Phospho-2-dehydro-3-deoxyheptonate aldolase 1, chloroplastic
VACC_DN89195_c4_g1	1.94265	0.602339	2.80672e-05	0.000730197	Homeobox-leucine zipper protein ATHB-13
VACC_DN88628_c5_g2	1.10285	2.85767	3.10667e-05	0.000789401	NA
VACC_DN79486_c1_g1	1.20018	2.27317	3.20351e-05	0.000812977	NA
VACC_DN80033_c0_g2	1.56941	1.18601	3.42116e-05	0.000864559	Adenylate isopentenyltransferase 5, chloroplastic
VACC_DN84247_c2_g3	1.25733	2.03865	3.75513e-05	0.000947361	Cytochrome b-c1 complex subunit Rieske-2, mitochondrial
VACC_DN84625_c3_g1	1.01951	3.30518	4.0665e-05	0.00102248	Glycerophosphodiester phosphodiesterase GDPDL3
VACC_DN90535_c1_g1	1.34849	1.68443	4.13364e-05	0.00103806	Probable 3-hydroxyisobutyrate dehydrogenase-like 3, mitochondrial
VACC_DN87674_c0_g2	1.08007	2.81	4.3209e-05	0.00108237	Protein NUCLEAR FUSION DEFECTIVE 4
VACC_DN91595_c2_g1	1.15254	2.42726	4.48646e-05	0.0011229	NA
VACC_DN88383_c0_g1	1.00995	3.29877	4.64944e-05	0.00115887	Protein EXORDIUM-like 5
VACC_DN87271_c3_g2	3.91628	-0.785289	4.67603e-05	0.00116116	NA
VACC_DN90932_c1_g1	1.15459	2.38411	4.76384e-05	0.0011815	NA
VACC_DN76333_c0_g1	1.86879	0.545946	4.89418e-05	0.00121182	NA
VACC_DN83467_c0_g1	1.89879	0.568794	4.92515e-05	0.00121899	Leucine-rich repeat receptor-like protein CLAVATA2
VACC_DN89071_c0_g1	1.50564	1.26267	4.93768e-05	0.00122076	Oligopeptide transporter 6
VACC_DN80797_c1_g3	1.41746	1.41729	5.27553e-05	0.00125714	Subtilisin-like protease SBT2.6
VACC_DN74145_c0_g1	1.41746	1.41729	5.27553e-05	0.00125714	Probable pectinesterase/pectinesterase inhibitor 12
VACC_DN92403_c3_g1	1.30111	1.72956	5.35433e-05	0.00126228	NA
VACC_DN90815_c2_g2	1.00669	3.2395	5.56481e-05	0.00131139	NA
VACC_DN82880_c3_g1	1.24124	1.96546	6.11447e-05	0.00143697	NA
VACC_DN86836_c6_g2	1.25574	1.84332	6.29813e-05	0.00147782	Stress-response A/B barrel domain-containing protein UP3
VACC_DN91391_c2_g1	1.40896	1.41114	6.36803e-05	0.00149306	Aquaporin PIP2-7
VACC_DN87620_c1_g1	1.59153	0.994058	7.2329e-05	0.00168466	Squalene monooxygenase
VACC_DN81424_c1_g1	1.20888	1.97403	7.89214e-05	0.00183181	NA
VACC_DN83043_c1_g1	3.17781	-0.572177	8.2223e-05	0.00189745	NA
VACC_DN86870_c0_g1	2.15568	0.177429	8.23111e-05	0.00189802	Anthocyanidin 3-O-glucosyltransferase 5
VACC_DN78378_c0_g1	2.13609	0.162253	8.23111e-05	0.00189802	Protein RETICULATA-RELATED 3, chloroplastic
VACC_DN92072_c1_g1	1.2055	1.94041	8.33218e-05	0.00192059	NA
VACC_DN91018_c3_g1	2.02213	0.246916	8.41695e-05	0.00193784	NA
VACC_DN84731_c0_g1	1.52747	1.08908	8.42962e-05	0.00193784	E3 ubiquitin-protein ligase RHA2A
VACC_DN86872_c3_g1	1.51684	1.08128	8.42962e-05	0.00193784	NA
VACC_DN77905_c0_g2	1.51684	1.08128	8.42962e-05	0.00193784	NA
VACC_DN90864_c6_g2	2.05904	0.275315	8.549e-05	0.0019604	MLO-like protein 8
VACC_DN91003_c3_g2	1.00041	3.0883	8.55058e-05	0.0019604	NA
VACC_DN81063_c0_g1	1.9617	0.353752	8.63371e-05	0.00197494	Osmotin-like protein
VACC_DN90694_c6_g3	1.14792	2.21165	8.72461e-05	0.00199421	ABC transporter G family member 32
VACC_DN84874_c6_g1	1.38199	1.4415	8.73539e-05	0.00199591	DEAD-box ATP-dependent RNA helicase 31
VACC_DN87752_c6_g2	1.53618	1.02616	8.86442e-05	0.00202386	NA
VACC_DN91947_c5_g3	1.15795	2.11305	9.25714e-05	0.00210951	ABC transporter C family member 10
VACC_DN92214_c3_g2	1.22657	1.85706	9.32613e-05	0.00212362	UDP-glucuronate 4-epimerase 6
VACC_DN89731_c4_g1	1.01597	2.90583	9.38703e-05	0.00213668	Protein HOMOLOG OF MAMMALIAN LYST-INTERACTING PROTEIN 5
VACC_DN85852_c0_g1	1.17359	2.03932	0.000103428	0.00224275	Probable dolichyl-diphosphooligosaccharide--protein glycosyltransferase subunit 3B
VACC_DN92214_c3_g1	1.16959	2.0072	0.000109559	0.00236987	UDP-glucuronate 4-epimerase 6
VACC_DN91070_c3_g1	1.18729	1.9277	0.000110609	0.00239171	NA
VACC_DN78886_c0_g1	1.75914	0.577894	0.000112166	0.00242102	ABC transporter B family member 10
VACC_DN86377_c4_g1	2.76493	-0.410168	0.000112452	0.00242632	Putative AC9 transposase
VACC_DN83076_c2_g1	1.18894	1.99071	0.000112823	0.00243258	NA
VACC_DN77545_c0_g1	2.11624	0.146899	0.000114266	0.00246105	Tryptophan aminotransferase-related protein 4
VACC_DN78478_c0_g1	2.11624	0.146899	0.000114266	0.00246105	NA
VACC_DN85992_c0_g2	1.24082	1.72483	0.000115244	0.00248121	Acetylajmalan esterase
VACC_DN85913_c1_g1	2.04071	0.261193	0.00011673	0.00251041	Probable fructose-bisphosphate aldolase 2, chloroplastic
VACC_DN90464_c1_g1	1.19823	1.87068	0.000121212	0.00260317	NA
VACC_DN88668_c1_g1	1.10055	2.3241	0.000123821	0.00265731	Protein AUXIN RESPONSE 4
VACC_DN91403_c3_g1	1.21376	1.84808	0.000125069	0.00268217	Protein NRT1/ PTR FAMILY 4.6
VACC_DN77713_c0_g1	3.11097	-0.625727	0.000128569	0.00274646	NA
VACC_DN81373_c11_g1	1.62191	0.771992	0.00013074	0.00279184	Calvin cycle protein CP12-1, chloroplastic
VACC_DN91208_c0_g3	1.22666	1.78777	0.000137743	0.00293512	NA
VACC_DN86992_c0_g1	2.2845	-0.151754	0.000142624	0.00303698	Pumilio homolog 3
VACC_DN92072_c1_g3	1.06893	2.41311	0.000154681	0.00327974	NA
VACC_DN85525_c3_g3	1.90871	0.313322	0.000158383	0.00335587	NA
VACC_DN76679_c0_g1	1.90871	0.313322	0.000158383	0.00335587	NA
VACC_DN90466_c5_g4	1.55543	0.809241	0.000162185	0.0034316	NA
VACC_DN86211_c2_g3	1.0634	2.34402	0.000178025	0.00375089	NA
VACC_DN91024_c1_g1	1.24732	1.52904	0.000178409	0.00375766	NA
VACC_DN91549_c2_g1	1.41149	1.1338	0.000178834	0.0037653	Dihydrolipoyllysine-residue acetyltransferase component 4 of pyruvate dehydrogenase complex, chloroplastic
VACC_DN91225_c0_g1	1.33816	1.25512	0.000187877	0.003946	Signal peptidase complex subunit 3B
VACC_DN81067_c0_g1	1.22317	1.67455	0.000191087	0.00401063	Rop guanine nucleotide exchange factor 7
VACC_DN92381_c1_g1	1.53183	0.873219	0.000192398	0.00403532	Homeobox-leucine zipper protein ROC3
VACC_DN75067_c0_g2	3.71375	-0.948653	0.000206996	0.00431138	Zeatin O-glucosyltransferase
VACC_DN87735_c1_g1	1.3293	1.30235	0.000210555	0.00438247	High affinity nitrate transporter 2.5
VACC_DN82158_c1_g1	2.14396	-0.0292374	0.000216503	0.00449849	NA
VACC_DN87314_c1_g2	1.11652	1.97053	0.000245015	0.00504208	Protein ASPARTIC PROTEASE IN GUARD CELL 1
VACC_DN77075_c0_g1	1.04467	2.33131	0.000247483	0.00509111	Acyltransferase-like protein At1g54570, chloroplastic
VACC_DN87969_c0_g3	1.15308	1.83929	0.000249101	0.00512159	UPF0496 protein At3g19330
VACC_DN63272_c0_g1	7.16488	-1.32488	0.000252789	0.0051737	NA
VACC_DN85035_c6_g1	7.16488	-1.32488	0.000252789	0.0051737	Filament-like plant protein 4
VACC_DN75797_c3_g1	7.10641	-1.37181	0.000252789	0.0051737	NA
VACC_DN85289_c0_g1	1.31992	1.29565	0.000254269	0.00520043	Very-long-chain enoyl-CoA reductase
VACC_DN90390_c1_g1	2.67412	-0.481981	0.000254748	0.00520493	NA
VACC_DN84679_c0_g1	1.02497	2.40447	0.000255123	0.0052108	Probably inactive leucine-rich repeat receptor-like protein kinase At3g28040
VACC_DN83455_c0_g3	1.25218	1.48878	0.000260791	0.00532295	MFP1 attachment factor 1
VACC_DN71563_c0_g1	1.14517	1.8665	0.000266248	0.00542696	NA
VACC_DN81565_c0_g1	1.01909	2.46211	0.000269875	0.00549716	Cold-regulated 413 plasma membrane protein 2
VACC_DN82687_c14_g1	-7.85283	10.5639	2.34e-174	1.40511e-169	NA
VACC_DN85420_c0_g1	-9.11459	5.92016	1e-141	3.01205e-137	NA
VACC_DN152613_c0_g1	-7.97675	6.03432	1.04e-134	2.08566e-130	NA
VACC_DN76891_c0_g4	-8.38109	5.44517	5.45e-128	8.18036e-124	NA
VACC_DN85420_c0_g2	-6.89534	5.72639	1.92e-115	2.30117e-111	Larval serum protein 1 gamma chain
VACC_DN57737_c0_g1	-8.21815	4.51326	1.05e-101	1.05498e-97	Uncharacterized oxidoreductase MSMEG_2408/MSMEI_2347
VACC_DN53602_c0_g1	-10.7894	4.47007	1.44e-100	1.23814e-96	Endothiapepsin
VACC_DN77466_c5_g3	-7.19086	4.36635	1.06e-97	7.9951e-94	Plasma membrane ATPase
VACC_DN80706_c4_g7	-4.93863	9.95789	4.38e-93	2.92145e-89	NA
VACC_DN83865_c6_g9	-4.9828	6.65186	4.82e-87	2.89535e-83	NA
VACC_DN81215_c5_g3	-5.89536	4.5443	1.19e-84	6.48532e-81	Elongation factor 1-alpha
VACC_DN85466_c0_g1	-7.21687	3.864	2.81e-84	1.40431e-80	Larval serum protein 2
VACC_DN5923_c0_g1	-12.9005	3.82855	2.29e-83	1.05828e-79	Aspergillopepsin-2
VACC_DN34087_c0_g1	-10.1411	3.8142	5.71e-83	2.45004e-79	Sexual differentiation process protein isp4
VACC_DN85240_c1_g2	-6.07159	3.79319	6.34e-76	2.54026e-72	NA
VACC_DN102818_c0_g1	-6.11689	3.58916	1.5e-73	5.64221e-70	Probable pectin lyase F-1
VACC_DN72397_c1_g1	-6.30839	3.36412	1.56e-71	5.50793e-68	Elongation factor 3
VACC_DN2236_c0_g2	-6.16437	3.44298	1.65e-71	5.51648e-68	ATP synthase subunit 9, mitochondrial
VACC_DN75684_c2_g4	-5.67271	3.73471	7.97e-71	2.51894e-67	NA
VACC_DN37711_c0_g2	-9.65983	3.32489	1.33e-70	4.00569e-67	NA
VACC_DN39370_c0_g2	-8.65269	3.20526	1.29e-67	3.69835e-64	Fatty acid synthase subunit alpha
VACC_DN65105_c0_g1	-12.2693	3.18575	3.59e-67	9.81192e-64	NA
VACC_DN66455_c0_g1	-6.28446	3.07559	1.78e-64	4.6579e-61	Pyruvate decarboxylase
VACC_DN79088_c0_g5	-5.72127	3.28126	1.99e-64	4.99013e-61	NA
VACC_DN82174_c2_g1	-6.42511	3.06495	2.85e-64	6.8544e-61	Transaldolase
VACC_DN78551_c0_g1	-6.11017	3.03819	1.18e-63	2.7336e-60	Alcohol dehydrogenase 1
VACC_DN144953_c0_g1	-6.74496	3.02566	2.63e-63	5.85344e-60	Enolase
VACC_DN36962_c0_g1	-8.42647	2.97433	3.55e-62	7.60825e-59	Fatty acid synthase subunit beta
VACC_DN116099_c0_g1	-5.49276	3.29003	5.24e-62	1.08497e-58	Endopolygalacturonase 1
VACC_DN74938_c0_g1	-8.41737	2.96503	5.82e-62	1.16534e-58	Larval cuticle protein 4
VACC_DN837_c0_g1	-11.9985	2.90835	1.2e-60	2.32232e-57	NA
VACC_DN74522_c1_g3	-5.67754	3.055	1.91e-60	3.58432e-57	60S ribosomal protein L2
VACC_DN8608_c0_g2	-7.4066	2.89776	2e-60	3.64459e-57	Probable ATP-citrate synthase subunit 1
VACC_DN74938_c0_g2	-11.9406	2.84891	2.71e-59	4.79293e-56	Larval cuticle protein 4
VACC_DN81287_c0_g2	-6.3483	2.81651	1.6e-58	2.75041e-55	ATP synthase subunit alpha, mitochondrial
VACC_DN82088_c2_g1	-7.32275	2.81221	1.92e-58	3.19936e-55	Heat shock 70 kDa protein
VACC_DN117748_c0_g1	-6.33807	2.80615	2.75e-58	4.4605e-55	60S ribosomal protein L19-2
VACC_DN83926_c5_g3	-6.52115	2.79854	3.94e-58	6.23144e-55	Heat shock 70 kDa protein 2
VACC_DN70941_c0_g1	-5.99121	2.77946	9.78e-58	1.50582e-54	60S ribosomal protein L10a
VACC_DN24392_c0_g1	-7.59591	2.68519	1.26e-55	1.89676e-52	Glutamine synthetase
VACC_DN73575_c2_g1	-6.87452	2.67339	2.25e-55	3.29344e-52	40S ribosomal protein S1
VACC_DN50485_c0_g1	-7.18427	2.67076	2.73e-55	3.89908e-52	40S ribosomal protein S18
VACC_DN70890_c1_g2	-7.53957	2.62748	2.33e-54	3.2595e-51	ATP-dependent RNA helicase eIF4A
VACC_DN28789_c0_g1	-11.6648	2.56496	5.77e-53	7.70065e-50	NA
VACC_DN67970_c2_g1	-6.2928	2.56649	5.77e-53	7.70065e-50	6-phosphogluconate dehydrogenase, decarboxylating 2
VACC_DN46015_c0_g1	-7.47494	2.56122	7.07e-53	8.8527e-50	Citrate synthase, mitochondrial
VACC_DN65045_c0_g1	-6.76419	2.56078	7.07e-53	8.8527e-50	40S ribosomal protein S6-B
VACC_DN50674_c0_g1	-6.28676	2.56034	7.07e-53	8.8527e-50	ATP synthase subunit beta, mitochondrial
VACC_DN80963_c0_g1	-11.6528	2.55261	1.07e-52	1.30563e-49	Woronin body major protein
VACC_DN71954_c1_g2	-11.6347	2.53389	2.43e-52	2.91508e-49	Endoglucanase-4
VACC_DN39404_c0_g2	-6.24993	2.52288	4.52e-52	5.3236e-49	Transketolase
VACC_DN160194_c0_g1	-6.72132	2.51699	6.86e-52	7.77222e-49	Protein ecm33
VACC_DN117940_c0_g1	-6.72132	2.51699	6.86e-52	7.77222e-49	Phosphoglycerate kinase
VACC_DN81215_c5_g2	-6.04293	2.50677	1.04e-51	1.1594e-48	Elongation factor 1-alpha
VACC_DN56211_c0_g2	-5.25815	2.72966	1.41e-51	1.53461e-48	40S ribosomal protein S15
VACC_DN88296_c8_g4	-5.53599	2.5867	1.65e-51	1.77084e-48	60S ribosomal protein L3
VACC_DN119387_c0_g1	-7.9592	2.49525	1.96e-51	2.06491e-48	NA
VACC_DN74964_c1_g3	-7.39462	2.47882	3.7e-51	3.76548e-48	NADP-dependent mannitol dehydrogenase
VACC_DN89113_c2_g1	-6.99965	2.48185	3.7e-51	3.76548e-48	Heat shock protein 90 homolog
VACC_DN61461_c0_g1	-5.68892	2.47401	5.66e-51	5.66807e-48	NA
VACC_DN69569_c0_g2	-5.45773	2.62526	9.03e-51	8.89211e-48	40S ribosomal protein S12
VACC_DN145392_c0_g1	-4.62359	3.11794	5.73e-50	5.5559e-47	Protein YLR162W
VACC_DN152727_c0_g1	-8.74332	2.38496	3.55e-49	3.3846e-46	Subtilisin-like proteinase Spm1
VACC_DN65195_c0_g1	-11.4875	2.38169	4.43e-49	4.09853e-46	Uricase
VACC_DN64418_c0_g1	-11.4875	2.38169	4.43e-49	4.09853e-46	NA
VACC_DN76335_c4_g5	-4.96652	2.76664	9.16e-49	8.34094e-46	Protein TAR1
VACC_DN86796_c0_g1	-4.56685	3.06244	1.16e-48	1.04069e-45	NA
VACC_DN77401_c0_g1	-5.34814	2.51522	2.1e-48	1.85866e-45	NA
VACC_DN146586_c0_g1	-5.56754	2.35136	2.14e-48	1.86066e-45	NA
VACC_DN67923_c1_g1	-6.54288	2.33455	4.23e-48	3.62624e-45	40S ribosomal protein S4-B
VACC_DN74247_c0_g1	-7.2476	2.32776	5.31e-48	4.49187e-45	NA
VACC_DN99759_c0_g1	-6.23791	2.28678	3.36e-47	2.80346e-44	Probable ATP-citrate synthase subunit 2
VACC_DN47074_c0_g1	-5.65203	2.28243	4.24e-47	3.4908e-44	40S ribosomal protein S10-A
VACC_DN161666_c0_g1	-6.80252	2.27975	5.36e-47	4.34984e-44	Acetyl-CoA carboxylase
VACC_DN60309_c0_g1	-5.97701	2.24509	2.2e-46	1.76377e-43	60S ribosomal protein L16
VACC_DN74180_c0_g2	-7.70626	2.23461	3.54e-46	2.80053e-43	Larval cuticle protein 5
VACC_DN32198_c0_g1	-6.17843	2.22605	5.71e-46	4.45765e-43	60S ribosomal protein L18-B
VACC_DN57550_c0_g1	-5.76607	2.22564	7.26e-46	5.59305e-43	Calnexin homolog
VACC_DN16770_c0_g1	-8.57177	2.20756	1.5e-45	1.13781e-42	Polysaccharide monooxygenase Cel61a
VACC_DN76025_c3_g1	-6.72779	2.20301	1.91e-45	1.43142e-42	Histone H3
VACC_DN137389_c0_g1	-8.54882	2.18379	3.96e-45	2.93357e-42	1,3-beta-glucanosyltransferase gel1
VACC_DN101304_c0_g1	-11.2775	2.16388	8.25e-45	6.04554e-42	NA
VACC_DN166205_c0_g1	-5.69571	2.15417	1.73e-44	1.2529e-41	60S ribosomal protein L8-B
VACC_DN68935_c0_g2	-4.56374	2.75462	1.76e-44	1.25714e-41	NA
VACC_DN13199_c0_g1	-11.2539	2.13937	2.85e-44	2.011e-41	Probable serine carboxypeptidase ARB_06414
VACC_DN107619_c0_g1	-11.2459	2.13111	3.65e-44	2.55067e-41	NA
VACC_DN67988_c1_g1	-5.09625	2.37166	5.24e-44	3.61617e-41	60S ribosomal protein L5
VACC_DN7873_c0_g1	-5.8597	2.1256	6.03e-44	4.11278e-41	ATP synthase subunit beta, mitochondrial
VACC_DN67909_c0_g2	-5.28426	2.20552	1.11e-43	7.46131e-41	Guanine nucleotide-binding protein subunit beta-like protein
VACC_DN57672_c1_g1	-5.84331	2.1089	1.28e-43	8.46918e-41	Probable phosphoketolase
VACC_DN59793_c0_g1	-5.65508	2.1129	1.28e-43	8.46918e-41	60S ribosomal protein L4-B
VACC_DN90939_c0_g2	-3.29641	5.08581	1.81e-43	1.18384e-40	Cannabidiolic acid synthase
VACC_DN25529_c0_g1	-6.60787	2.07978	4.58e-43	2.95877e-40	Cross-pathway control protein 1
VACC_DN6078_c0_g1	-11.1891	2.07193	5.92e-43	3.78323e-40	NA
VACC_DN60628_c1_g2	-5.793	2.05764	1.28e-42	8.11316e-40	60S ribosomal protein L14-A
VACC_DN86046_c1_g3	-3.39754	4.40544	1.91e-42	1.19616e-39	Serine proteases 1/2
VACC_DN38555_c0_g1	-6.25583	2.0405	2.16e-42	1.33521e-39	Mitochondrial outer membrane protein porin
VACC_DN128329_c0_g1	-6.96911	2.04087	2.8e-42	1.6976e-39	NA
VACC_DN39886_c0_g1	-6.96055	2.03203	2.8e-42	1.6976e-39	NA
VACC_DN9216_c0_g2	-6.23856	2.02279	4.72e-42	2.83568e-39	40S ribosomal protein S8-B
VACC_DN134291_c0_g1	-11.1298	2.01024	7.99e-42	4.75035e-39	Aldo-keto reductase yakc [NADP(+)]
VACC_DN82687_c14_g2	-4.21688	2.81089	1.76e-41	1.03398e-38	NA
VACC_DN64393_c0_g1	-5.17078	2.09125	1.98e-41	1.15741e-38	40S ribosomal protein S0
VACC_DN74264_c0_g1	-7.46263	1.98265	3.01e-41	1.73912e-38	Heat shock protein SSB1
VACC_DN36711_c0_g1	-7.45376	1.97346	3.93e-41	2.22971e-38	Peptidyl-prolyl cis-trans isomerase B
VACC_DN146562_c0_g1	-5.51682	1.97245	3.93e-41	2.22971e-38	NA
VACC_DN93901_c0_g1	-6.50421	1.97312	5.15e-41	2.88852e-38	NA
VACC_DN71762_c2_g1	-5.92157	1.96354	8.82e-41	4.9045e-38	60S acidic ribosomal protein P2
VACC_DN131291_c0_g1	-8.31491	1.94097	1.52e-40	8.27674e-38	FK506-binding protein 1B
VACC_DN19397_c0_g2	-5.90332	1.94487	1.52e-40	8.27674e-38	Fructose-bisphosphate aldolase
VACC_DN41600_c0_g1	-6.46793	1.93577	2.61e-40	1.40138e-37	NA
VACC_DN19703_c0_g1	-6.14896	1.93087	2.61e-40	1.40138e-37	NA
VACC_DN75466_c1_g1	-8.28744	1.91239	4.52e-40	2.38065e-37	Larval cuticle protein 2
VACC_DN64777_c0_g1	-5.65897	1.92104	4.52e-40	2.38065e-37	40S ribosomal protein S9
VACC_DN81264_c0_g2	-3.08441	5.33055	6.47e-40	3.37805e-37	Trypsin delta/gamma
VACC_DN99784_c0_g1	-11.0316	1.90773	7.84e-40	3.98898e-37	Aspartic protease pep1
VACC_DN108775_c0_g1	-6.83508	1.90244	7.84e-40	3.98898e-37	Citrate/oxoglutarate carrier protein
VACC_DN1971_c0_g1	-6.44011	1.90712	7.84e-40	3.98898e-37	60S ribosomal protein L17
VACC_DN86380_c1_g1	-5.07489	1.99478	1.63e-39	8.23202e-37	60S ribosomal protein L27a
VACC_DN155716_c0_g1	-8.24999	1.8734	2.38e-39	1.17135e-36	Mitochondrial-processing peptidase subunit beta
VACC_DN75464_c1_g1	-5.62102	1.88237	2.38e-39	1.17135e-36	NA
VACC_DN75641_c0_g1	-5.25667	1.88208	2.38e-39	1.17135e-36	60S ribosomal protein L7
VACC_DN5709_c0_g1	-5.05676	1.97654	2.78e-39	1.35542e-36	60S ribosomal protein L6-B
VACC_DN83926_c1_g2	-5.61138	1.87254	3.15e-39	1.52421e-36	Heat shock 70 kDa protein
VACC_DN14701_c0_g1	-8.24047	1.86349	4.16e-39	2.00134e-36	NA
VACC_DN89113_c0_g1	-8.23089	1.85351	5.52e-39	2.63009e-36	Heat shock protein 90
VACC_DN92267_c0_g2	-3.0581	5.19287	6.1e-39	2.88443e-36	Primary amine oxidase
VACC_DN24447_c0_g1	-5.22734	1.8524	7.31e-39	3.43232e-36	Ketol-acid reductoisomerase, mitochondrial
VACC_DN61210_c0_g2	-5.17363	1.95358	8.11e-39	3.77544e-36	40S ribosomal protein S2
VACC_DN19199_c0_g1	-5.79857	1.83774	1.29e-38	5.95407e-36	NA
VACC_DN85000_c0_g2	-3.51756	3.4192	2.13e-38	9.75218e-36	1-aminocyclopropane-1-carboxylate oxidase homolog 1
VACC_DN81796_c0_g1	-3.11265	4.54922	8.53e-38	3.88385e-35	Arginine kinase
VACC_DN47716_c0_g1	-6.01338	1.79168	9.6e-38	4.27069e-35	40S ribosomal protein S16
VACC_DN65461_c0_g1	-6.01338	1.79168	9.6e-38	4.27069e-35	60S ribosomal protein L21-A
VACC_DN67082_c2_g1	-5.74833	1.78634	9.6e-38	4.27069e-35	60S ribosomal protein L26-1
VACC_DN38791_c0_g1	-6.7181	1.78145	1.28e-37	5.62529e-35	60S ribosomal protein L11
VACC_DN151009_c0_g1	-6.00319	1.78122	1.28e-37	5.62529e-35	Dihydrolipoyl dehydrogenase, mitochondrial
VACC_DN20833_c0_g1	-10.9061	1.77653	1.72e-37	7.47119e-35	Laccase-2
VACC_DN120807_c0_g1	-5.99292	1.77068	2.3e-37	9.93183e-35	NA
VACC_DN78184_c0_g1	-7.25356	1.76571	3.08e-37	1.31212e-34	Cytochrome c
VACC_DN163271_c0_g1	-6.69765	1.76028	3.08e-37	1.31212e-34	NA
VACC_DN90352_c0_g2	-3.95535	2.68336	3.24e-37	1.3721e-34	Probable indole-3-acetic acid-amido synthetase GH3.1
VACC_DN77344_c1_g1	-5.97218	1.74937	5.55e-37	2.32962e-34	Inorganic pyrophosphatase
VACC_DN107336_c0_g1	-6.27144	1.73328	7.45e-37	3.087e-34	60S ribosomal protein L43
VACC_DN26082_c0_g1	-6.27144	1.73328	7.45e-37	3.087e-34	60S ribosomal protein L37
VACC_DN86046_c1_g2	-3.0849	4.42499	8.19e-37	3.36882e-34	Serine proteases 1/2
VACC_DN84039_c1_g1	-6.66641	1.72794	1e-36	4.095e-34	60S ribosomal protein L10
VACC_DN105719_c0_g1	-6.26088	1.72239	1.35e-36	5.43797e-34	60S ribosomal protein L32
VACC_DN33178_c0_g1	-5.68562	1.7222	1.35e-36	5.43797e-34	60S ribosomal protein L30
VACC_DN152639_c0_g1	-5.45838	1.71663	1.82e-36	7.27732e-34	NA
VACC_DN31_c0_g2	-7.19086	1.70053	3.31e-36	1.31564e-33	Adenosylhomocysteinase
VACC_DN71460_c1_g1	-5.91896	1.69471	4.47e-36	1.76557e-33	Nucleoside diphosphate kinase
VACC_DN110208_c0_g1	-10.8231	1.68954	6.04e-36	2.32604e-33	Minor allergen Alt a 7
VACC_DN156053_c0_g1	-10.8231	1.68954	6.04e-36	2.32604e-33	NA
VACC_DN102793_c0_g1	-7.16934	1.67814	6.04e-36	2.32604e-33	NA
VACC_DN66008_c1_g1	-5.2375	1.68888	6.04e-36	2.32604e-33	NA
VACC_DN113267_c0_g1	-8.05744	1.67257	8.18e-36	3.10811e-33	NA
VACC_DN152635_c0_g1	-5.64226	1.67783	8.18e-36	3.10811e-33	Malate dehydrogenase, mitochondrial
VACC_DN127162_c0_g1	-8.04656	1.6612	1.5e-35	5.63724e-33	NA
VACC_DN71576_c2_g2	-7.14749	1.65541	1.5e-35	5.63724e-33	Superoxide dismutase [Cu-Zn]
VACC_DN117864_c0_g1	-5.62007	1.65514	2.04e-35	7.60303e-33	NA
VACC_DN119632_c0_g1	-5.60885	1.64366	2.77e-35	1.02644e-32	N amino acid transport system protein
VACC_DN129773_c0_g1	-10.7687	1.63244	3.76e-35	1.37864e-32	Probable serine carboxypeptidase ARB_06414
VACC_DN65612_c0_g1	-8.02455	1.63819	3.76e-35	1.37864e-32	Putative peroxiredoxin pmp20
VACC_DN90351_c0_g2	-3.28857	3.42534	7.42e-35	2.70171e-32	Sugar transport protein 13
VACC_DN131189_c0_g1	-4.89261	1.81164	9.42e-35	3.4072e-32	40S ribosomal protein S24-B
VACC_DN67701_c0_g3	-6.54573	1.6029	1.3e-34	4.64457e-32	NA
VACC_DN28093_c0_g1	-5.57466	1.60868	1.3e-34	4.64457e-32	Cytochrome b-c1 complex subunit 2, mitochondrial
VACC_DN71954_c2_g1	-7.09138	1.597	1.77e-34	6.27121e-32	Probable glucan endo-1,3-beta-glucosidase eglC
VACC_DN64460_c1_g2	-5.56307	1.59684	1.77e-34	6.27121e-32	60S acidic ribosomal protein P0
VACC_DN111810_c0_g1	-5.81794	1.59092	2.43e-34	8.52665e-32	NA
VACC_DN164681_c0_g1	-7.968	1.57905	3.32e-34	1.16052e-31	Nascent polypeptide-associated complex subunit alpha
VACC_DN49040_c0_g2	-6.11601	1.57291	4.55e-34	1.58114e-31	40S ribosomal protein S20
VACC_DN42940_c0_g1	-7.04486	1.54855	8.58e-34	2.96111e-31	40S ribosomal protein S14
VACC_DN74298_c1_g2	-5.09898	1.54845	1.18e-33	4.04689e-31	Beta-glucosidase
VACC_DN23887_c0_g2	-5.02631	1.64922	1.34e-33	4.55667e-31	NA
VACC_DN89145_c0_g1	-2.68108	6.59145	1.56e-33	5.30072e-31	Myosin heavy chain, muscle
VACC_DN71762_c1_g2	-5.50373	1.53614	1.62e-33	5.47443e-31	60S acidic ribosomal protein P1
VACC_DN77217_c1_g1	-7.00897	1.51114	4.25e-33	1.419e-30	40S ribosomal protein S3
VACC_DN56939_c0_g2	-7.00897	1.51114	4.25e-33	1.419e-30	40S ribosomal protein S25
VACC_DN104328_c0_g1	-4.78654	1.70527	5.44e-33	1.80645e-30	Histone H2B
VACC_DN88044_c0_g5	-6.04391	1.49848	5.88e-33	1.93905e-30	NA
VACC_DN88997_c1_g1	-2.96342	3.9953	8.01e-33	2.62766e-30	Putative 12-oxophytodienoate reductase 11
VACC_DN82068_c0_g1	-3.76549	2.46175	8.18e-33	2.67013e-30	Beta-amyrin 28-oxidase
VACC_DN158673_c0_g1	-5.7093	1.47929	1.13e-32	3.63366e-30	60S ribosomal protein L27-A
VACC_DN113479_c0_g1	-5.45444	1.48574	1.13e-32	3.63366e-30	Elongation factor 1-beta
VACC_DN36587_c0_g1	-10.6168	1.4727	1.56e-32	5.00968e-30	NA
VACC_DN36385_c0_g2	-10.6044	1.45966	2.16e-32	6.87786e-30	Non-histone chromosomal protein 6
VACC_DN108808_c0_g1	-5.6967	1.46635	2.16e-32	6.87786e-30	NAD-specific glutamate dehydrogenase
VACC_DN64026_c0_g1	-6.00646	1.45981	3.01e-32	9.45403e-30	Histone H2A
VACC_DN101393_c0_g1	-5.42914	1.45988	3.01e-32	9.45403e-30	60S ribosomal protein L39
VACC_DN69557_c0_g1	-7.83518	1.43994	5.82e-32	1.8113e-29	Histone H4
VACC_DN32188_c0_g2	-5.18687	1.44023	5.82e-32	1.8113e-29	40S ribosomal protein S11-B
VACC_DN67962_c0_g2	-4.92033	1.54229	7.52e-32	2.32839e-29	40S ribosomal protein S23
VACC_DN105720_c0_g1	-6.93438	1.43335	8.11e-32	2.48577e-29	Glutamine--fructose-6-phosphate aminotransferase [isomerizing]
VACC_DN73258_c0_g2	-5.17382	1.42697	8.11e-32	2.48577e-29	Peptidyl-prolyl cis-trans isomerase, mitochondrial
VACC_DN157071_c0_g1	-7.82248	1.42662	1.13e-31	3.43326e-29	Delta(12) fatty acid desaturase
VACC_DN94069_c0_g1	-6.36298	1.41331	1.13e-31	3.43326e-29	NA
VACC_DN91899_c4_g1	-10.5538	1.40634	1.58e-31	4.77157e-29	NA
VACC_DN90907_c0_g1	-3.36485	2.81323	1.87e-31	5.61208e-29	NA
VACC_DN11587_c0_g1	-6.33677	1.3861	3.09e-31	9.24868e-29	NA
VACC_DN14681_c0_g1	-7.75723	1.35817	8.55e-31	2.51786e-28	NA
VACC_DN9670_c0_g1	-6.86913	1.36526	8.55e-31	2.51786e-28	NA
VACC_DN59900_c0_g1	-6.86913	1.36526	8.55e-31	2.51786e-28	Isocitrate dehydrogenase [NAD] subunit 1, mitochondrial
VACC_DN79813_c0_g1	-2.75801	4.38029	1.01e-30	2.95266e-28	Apolipophorins
VACC_DN65707_c0_g2	-2.64487	5.05583	1.58e-30	4.61136e-28	Myosin regulatory light chain 2
VACC_DN125280_c0_g1	-6.84218	1.33712	2.39e-30	6.89543e-28	Pyruvate kinase
VACC_DN110347_c0_g2	-6.84218	1.33712	2.39e-30	6.89543e-28	40S ribosomal protein S7
VACC_DN135722_c0_g1	-6.26907	1.3158	4.76e-30	1.3624e-27	Gamma-glutamyltransferase ARB_02921
VACC_DN157137_c0_g2	-5.29556	1.32339	4.76e-30	1.3624e-27	NA
VACC_DN72952_c2_g1	-6.25514	1.30134	6.74e-30	1.91857e-27	Probable 5-methyltetrahydropteroyltriglutamate--homocysteine methyltransferase
VACC_DN89083_c0_g1	-2.62497	4.94063	6.95e-30	1.97033e-27	Twitchin
VACC_DN82491_c0_g5	-2.68124	4.44598	1.15e-29	3.2398e-27	Wound-induced protein WIN1
VACC_DN92340_c4_g2	-5.52215	1.28706	1.35e-29	3.80116e-27	Heat shock protein 90 homolog
VACC_DN46429_c0_g1	-6.22687	1.27198	1.92e-29	5.37318e-27	ATP synthase subunit gamma, mitochondrial
VACC_DN158629_c0_g1	-4.76571	1.38661	2.65e-29	7.36803e-27	60S ribosomal protein L33-A
VACC_DN13901_c0_g1	-10.419	1.26399	2.73e-29	7.50079e-27	Streptogrisin-C
VACC_DN122225_c0_g1	-7.66063	1.2567	2.73e-29	7.50079e-27	BZIP-type transcription factor MBZ1
VACC_DN69557_c0_g3	-6.21253	1.25708	2.73e-29	7.50079e-27	Histone H4
VACC_DN90049_c0_g1	-2.75666	3.98212	2.85e-29	7.77824e-27	Paramyosin, long form
VACC_DN64649_c0_g1	-5.78843	1.23466	7.92e-29	2.14355e-26	60S ribosomal protein L9-A
VACC_DN131267_c0_g1	-5.46389	1.22726	7.92e-29	2.14355e-26	Probable oxygen-dependent coproporphyrinogen-III oxidase
VACC_DN36609_c0_g1	-4.8908	1.33786	1.02e-28	2.75662e-26	60S ribosomal protein L31-A
VACC_DN84886_c1_g1	-3.8005	1.95578	1.03e-28	2.76721e-26	Short-chain dehydrogenase reductase 3a
VACC_DN44346_c0_g1	-6.16862	1.21146	1.62e-28	4.30642e-26	Eukaryotic translation initiation factor 1A
VACC_DN53688_c0_g1	-4.96247	1.21239	1.62e-28	4.30642e-26	Probable 60S ribosomal protein L28e
VACC_DN63736_c0_g1	-3.03913	2.96266	3.89e-28	1.02824e-25	Cuticular protein 47Eg
VACC_DN11914_c0_g1	-6.13858	1.18026	4.79e-28	1.26082e-25	60S ribosomal protein L24
VACC_DN87934_c0_g1	-2.75753	3.66942	5.17e-28	1.35724e-25	Lysine histidine transporter-like 8
VACC_DN91233_c1_g1	-2.51769	4.97015	5.94e-28	1.55203e-25	ABC transporter B family member 4
VACC_DN51482_c0_g1	-7.57234	1.16386	6.88e-28	1.78253e-25	Tubulin beta-2 chain
VACC_DN111734_c0_g1	-7.57234	1.16386	6.88e-28	1.78253e-25	Uracil-regulated protein 1
VACC_DN90473_c0_g1	-3.54948	2.12882	7.36e-28	1.89747e-25	Allene oxide synthase 1, chloroplastic
VACC_DN67802_c0_g1	-2.72627	3.71586	9.21e-28	2.36363e-25	Lectizyme
VACC_DN26898_c0_g1	-10.3165	1.15556	9.92e-28	2.53501e-25	Phosphoenolpyruvate carboxykinase [ATP]
VACC_DN83504_c0_g2	-4.09892	1.67137	1.05e-27	2.66194e-25	NA
VACC_DN92791_c0_g1	-4.81906	1.26546	1.61e-27	4.09288e-25	Intracellular hyphae protein 1
VACC_DN90600_c0_g1	-2.96723	2.98693	1.98e-27	5.00165e-25	1-aminocyclopropane-1-carboxylate synthase
VACC_DN53638_c0_g1	-10.2858	1.12307	2.99e-27	7.48072e-25	Acyl-CoA desaturase
VACC_DN164786_c0_g1	-7.52608	1.11518	2.99e-27	7.48072e-25	NA
VACC_DN90177_c0_g1	-2.93883	2.99561	3.67e-27	9.14935e-25	Allene oxide synthase 3
VACC_DN79269_c1_g1	-3.50511	2.08711	3.81e-27	9.45224e-25	Cytochrome P450 81D1
VACC_DN53734_c0_g1	-6.62222	1.10725	4.33e-27	1.06142e-24	Eukaryotic translation initiation factor 3 subunit A
VACC_DN150989_c0_g1	-5.66567	1.10793	4.33e-27	1.06142e-24	60S ribosomal protein L36
VACC_DN28884_c0_g1	-4.86843	1.11717	4.33e-27	1.06142e-24	NA
VACC_DN61704_c0_g1	-7.51033	1.09859	6.28e-27	1.52707e-24	NA
VACC_DN121022_c0_g1	-5.64957	1.09132	6.28e-27	1.52707e-24	Nascent polypeptide-associated complex subunit beta
VACC_DN33772_c0_g2	-4.35759	1.4072	8.72e-27	2.11136e-24	40S ribosomal protein S27
VACC_DN138839_c0_g1	-7.4944	1.08182	9.12e-27	2.19143e-24	ATP synthase subunit 4, mitochondrial
VACC_DN53843_c0_g1	-6.60629	1.09059	9.12e-27	2.19143e-24	Pyruvate dehydrogenase E1 component subunit alpha, mitochondrial
VACC_DN81264_c0_g1	-3.26066	2.35072	9.6e-27	2.29765e-24	Trypsin
VACC_DN3876_c0_g1	-10.2385	1.07298	1.33e-26	3.16224e-24	Inosine-5'-monophosphate dehydrogenase
VACC_DN153081_c0_g1	-10.2224	1.0559	1.93e-26	4.56992e-24	NADH-ubiquinone oxidoreductase 51 kDa subunit, mitochondrial
VACC_DN77466_c6_g3	-10.2224	1.0559	1.93e-26	4.56992e-24	Plasma membrane ATPase 1
VACC_DN42216_c0_g1	-7.462	1.04771	2.82e-26	6.61413e-24	NA
VACC_DN64442_c0_g1	-5.60014	1.04033	2.82e-26	6.61413e-24	1,3-beta-glucanosyltransferase ARB_07487
VACC_DN86046_c0_g1	-2.847	3.05811	3e-26	7.00612e-24	Serine protease 3
VACC_DN65166_c0_g1	-10.1897	1.02115	4.12e-26	9.58721e-24	2,3-bisphosphoglycerate-independent phosphoglycerate mutase
VACC_DN6068_c0_g2	-6.54076	1.02205	6.02e-26	1.39178e-23	60S ribosomal protein L35
VACC_DN45839_c0_g1	-6.54076	1.02205	6.02e-26	1.39178e-23	Probable formaldehyde dehydrogenase AdhA
VACC_DN54331_c0_g1	-6.5239	1.00441	8.83e-26	2.01587e-23	Heat shock 70 kDa protein
VACC_DN23214_c0_g1	-5.97825	1.01372	8.83e-26	2.01587e-23	Protein wos2
VACC_DN107766_c0_g1	-5.97825	1.01372	8.83e-26	2.01587e-23	NA
VACC_DN50617_c0_g1	-10.1561	0.985577	1.3e-25	2.9245e-23	NA
VACC_DN125422_c0_g1	-6.50684	0.986569	1.3e-25	2.9245e-23	Acetyl-CoA carboxylase
VACC_DN9320_c0_g1	-5.96119	0.996	1.3e-25	2.9245e-23	60S ribosomal protein L22
VACC_DN76074_c0_g1	-2.68519	3.34793	1.74e-25	3.91985e-23	Tropomyosin-2
VACC_DN78694_c0_g1	-3.05924	2.50849	1.79e-25	4.01872e-23	Inhibitor of trypsin and hageman factor
VACC_DN164819_c0_g1	-5.54896	0.987556	1.9e-25	4.24958e-23	NA
VACC_DN88423_c3_g2	-3.2053	2.26743	2.7e-25	5.99718e-23	Titin
VACC_DN55664_c0_g1	-10.1391	0.967468	2.8e-25	6.16246e-23	Cytochrome c1, heme protein, mitochondrial
VACC_DN108937_c0_g1	-10.1391	0.967468	2.8e-25	6.16246e-23	NA
VACC_DN25334_c0_g1	-6.48958	0.968511	2.8e-25	6.16246e-23	S-(hydroxymethyl)glutathione dehydrogenase
VACC_DN88299_c0_g1	-3.04882	2.47347	3.05e-25	6.68764e-23	NA
VACC_DN38351_c0_g1	-3.32049	2.12373	3.78e-25	8.24694e-23	Tiggrin
VACC_DN89591_c0_g2	-7.37769	0.958867	4.13e-25	8.91969e-23	Aconitate hydratase, mitochondrial
VACC_DN154163_c0_g1	-5.92646	0.959933	4.13e-25	8.91969e-23	Pyruvate dehydrogenase E1 component subunit beta, mitochondrial
VACC_DN166218_c0_g1	-5.92646	0.959933	4.13e-25	8.91969e-23	40S ribosomal protein S17
VACC_DN91797_c2_g2	-2.40106	4.52267	5.53e-25	1.18999e-22	Laccase-14
VACC_DN88497_c2_g2	-2.69554	3.18916	6.93e-25	1.48566e-22	NA
VACC_DN81967_c4_g1	-3.70705	1.6766	6.98e-25	1.49123e-22	Serine proteases 1/2
VACC_DN128354_c0_g1	-6.45442	0.931733	9.01e-25	1.9056e-22	Acetyl-CoA hydrolase
VACC_DN15555_c0_g1	-5.18614	0.942685	9.01e-25	1.9056e-22	NA
VACC_DN163193_c0_g1	-4.91315	0.934015	9.01e-25	1.9056e-22	60S ribosomal protein L34-B
VACC_DN7867_c0_g1	-7.34253	0.921809	1.33e-24	2.79225e-22	NA
VACC_DN155736_c0_g1	-5.16801	0.924153	1.33e-24	2.79225e-22	Importin subunit alpha
VACC_DN155720_c0_g1	-5.16801	0.924153	1.33e-24	2.79225e-22	Cytochrome c oxidase subunit 4, mitochondrial
VACC_DN88071_c2_g1	-2.56236	3.55581	1.46e-24	3.04346e-22	Troponin T, skeletal muscle
VACC_DN90287_c3_g2	-2.64228	3.2993	1.73e-24	3.59567e-22	NAC domain-containing protein 2
VACC_DN166326_c0_g1	-10.0688	0.892771	1.98e-24	4.07026e-22	Heat shock protein hsp88
VACC_DN141116_c0_g1	-7.32462	0.902933	1.98e-24	4.07026e-22	Protein disulfide-isomerase erp38
VACC_DN28788_c0_g1	-7.32462	0.902933	1.98e-24	4.07026e-22	Probable succinyl-CoA ligase [ADP-forming] subunit alpha, mitochondrial
VACC_DN90332_c1_g3	-2.82889	2.75649	2.33e-24	4.77068e-22	Uncharacterized oxidoreductase At4g09670
VACC_DN102749_c0_g1	-6.41839	0.894038	2.94e-24	5.98463e-22	NA
VACC_DN116432_c0_g1	-5.14965	0.905392	2.94e-24	5.98463e-22	40S ribosomal protein S29
VACC_DN69174_c0_g2	-7.30649	0.883818	4.37e-24	8.87387e-22	40S ribosomal protein S21
VACC_DN79502_c0_g1	-3.86121	1.44072	5.13e-24	1.03818e-21	Alcohol dehydrogenase
VACC_DN144964_c0_g1	-10.0323	0.853987	6.52e-24	1.30475e-21	ATPase inhibitor, mitochondrial
VACC_DN111784_c0_g1	-10.0323	0.853987	6.52e-24	1.30475e-21	Peptide transporter PTR2
VACC_DN146469_c0_g1	-5.83578	0.865814	6.52e-24	1.30475e-21	NADH-ubiquinone oxidoreductase 78 kDa subunit, mitochondrial
VACC_DN86325_c0_g1	-2.55309	3.42432	7.69e-24	1.53416e-21	Enolase
VACC_DN90928_c3_g1	-2.72313	2.93377	9.19e-24	1.82828e-21	Endochitinase EP3
VACC_DN143411_c0_g1	-5.09312	0.847681	9.73e-24	1.9282e-21	NAD/NADP-dependent betaine aldehyde dehydrogenase
VACC_DN90862_c1_g4	-2.6905	2.96565	1.1e-23	2.17678e-21	Reticuline oxidase-like protein
VACC_DN79049_c0_g1	-3.18313	2.07307	1.25e-23	2.46951e-21	NA
VACC_DN73169_c0_g1	-10.0137	0.834215	1.45e-23	2.83596e-21	NA
VACC_DN143425_c0_g1	-5.81694	0.846268	1.45e-23	2.83596e-21	Zuotin
VACC_DN125872_c0_g1	-4.81892	0.838567	1.45e-23	2.83596e-21	NA
VACC_DN84702_c0_g1	-3.13153	2.09805	2.01e-23	3.91572e-21	NA
VACC_DN44682_c0_g1	-7.25069	0.824979	2.18e-23	4.21948e-21	Probable glycosidase crf1
VACC_DN79900_c0_g3	-2.38872	3.986	2.54e-23	4.90254e-21	Flavin-dependent oxidoreductase FOX5
VACC_DN32026_c0_g1	-7.2316	0.804847	3.27e-23	6.20905e-21	Arginase
VACC_DN68857_c0_g1	-7.2316	0.804847	3.27e-23	6.20905e-21	Heat shock protein 60
VACC_DN122284_c0_g1	-7.2316	0.804847	3.27e-23	6.20905e-21	NA
VACC_DN85498_c8_g1	-5.05417	0.807958	3.27e-23	6.20905e-21	Ubiquitin-40S ribosomal protein S27a
VACC_DN81967_c4_g2	-4.79931	0.81874	3.27e-23	6.20905e-21	Serine proteases 1/2
VACC_DN60302_c1_g1	-2.54402	3.27051	4.31e-23	8.16849e-21	NA
VACC_DN35526_c0_g1	-6.32415	0.795479	4.91e-23	9.24144e-21	60S ribosomal protein L23a
VACC_DN120780_c0_g1	-4.77943	0.798653	4.91e-23	9.24144e-21	NA
VACC_DN91242_c0_g1	-2.57134	3.1559	5.08e-23	9.53289e-21	Probable LRR receptor-like serine/threonine-protein kinase At1g53430
VACC_DN92434_c5_g1	-2.2746	4.52318	7.18e-23	1.34436e-20	Pleiotropic drug resistance protein 2
VACC_DN44822_c0_g1	-9.9564	0.773298	7.39e-23	1.37366e-20	Aconitate hydratase, mitochondrial
VACC_DN32019_c0_g1	-9.9564	0.773298	7.39e-23	1.37366e-20	NA
VACC_DN35491_c0_g2	-4.39564	1.01644	9.15e-23	1.69145e-20	40S ribosomal protein S26E
VACC_DN35368_c0_g2	-9.93679	0.752436	1.11e-22	2.03938e-20	NA
VACC_DN30272_c0_g1	-9.93679	0.752436	1.11e-22	2.03938e-20	NA
VACC_DN65359_c0_g1	-5.01413	0.767175	1.11e-22	2.03938e-20	Heat shock protein sti1 homolog
VACC_DN90588_c2_g1	-3.73818	1.40762	1.22e-22	2.22977e-20	Cytochrome P450 87A3
VACC_DN86249_c1_g1	-2.74081	2.6602	1.37e-22	2.48519e-20	Secoisolariciresinol dehydrogenase (Fragment)
VACC_DN89789_c1_g3	-2.39456	3.73068	1.4e-22	2.54234e-20	Coatomer subunit beta'-3
VACC_DN92253_c3_g4	-2.33793	3.99732	1.5e-22	2.70822e-20	Cytochrome P450 714C2
VACC_DN105674_c0_g1	-6.28466	0.754193	1.68e-22	3.02455e-20	Uncharacterized protein C1711.08
VACC_DN117803_c0_g1	-5.71886	0.744589	1.68e-22	3.02455e-20	Protein yop-1
VACC_DN16192_c0_g1	-7.17277	0.742797	2.54e-22	4.56194e-20	Alpha-amylase A type-1/2
VACC_DN92456_c2_g2	-2.63401	2.85615	3.01e-22	5.37735e-20	NA
VACC_DN85505_c3_g5	-2.13444	5.80184	3.12e-22	5.55492e-20	NA
VACC_DN89651_c0_g2	-4.43351	0.878771	3.4e-22	6.04873e-20	Ornithine decarboxylase
VACC_DN90332_c1_g1	-2.46407	3.31822	3.58e-22	6.33987e-20	Uncharacterized oxidoreductase At4g09670
VACC_DN58264_c0_g1	-7.13217	0.699978	3.86e-22	6.81179e-20	Vacuolar protease A
VACC_DN71368_c0_g1	-2.42931	3.42404	4.18e-22	7.36632e-20	60S acidic ribosomal protein P2
VACC_DN74043_c0_g1	-2.88273	2.29835	4.24e-22	7.4449e-20	IAA-amino acid hydrolase ILR1-like 4
VACC_DN98224_c0_g1	-5.67768	0.701942	5.85e-22	1.0221e-19	Cytochrome c oxidase polypeptide 5, mitochondrial
VACC_DN20903_c0_g1	-5.28271	0.713671	5.85e-22	1.0221e-19	NA
VACC_DN89676_c0_g2	-2.62975	2.8213	5.98e-22	1.04146e-19	Ubiquinol oxidase 1, mitochondrial
VACC_DN84786_c5_g3	-2.11733	5.69661	7.33e-22	1.27224e-19	Actin-57B
VACC_DN91617_c3_g4	-3.11709	1.89734	7.47e-22	1.29394e-19	Major heat shock 70 kDa protein Ba
VACC_DN83274_c0_g1	-3.16495	1.85873	7.73e-22	1.33494e-19	Titin
VACC_DN166425_c0_g1	-9.87631	0.688072	8.9e-22	1.51911e-19	Small COPII coat GTPase SAR1
VACC_DN70223_c0_g1	-7.11143	0.678109	8.9e-22	1.51911e-19	Amino-acid permease inda1
VACC_DN74180_c0_g1	-6.22333	0.690089	8.9e-22	1.51911e-19	NA
VACC_DN45431_c0_g1	-6.22333	0.690089	8.9e-22	1.51911e-19	NA
VACC_DN92281_c1_g1	-2.20164	4.6018	9.58e-22	1.63016e-19	Ent-copalyl diphosphate synthase, chloroplastic
VACC_DN82307_c0_g1	-2.50379	3.098	1.23e-21	2.08516e-19	Alpha-actinin, sarcomeric
VACC_DN90862_c1_g1	-2.48444	3.14065	1.34e-21	2.26426e-19	Reticuline oxidase-like protein
VACC_DN137908_c0_g1	-9.85557	0.665998	1.36e-21	2.27567e-19	NA
VACC_DN149570_c0_g1	-7.09039	0.655922	1.36e-21	2.27567e-19	Tropomyosin-2
VACC_DN151002_c0_g1	-5.63529	0.658074	1.36e-21	2.27567e-19	Probable beta-glucosidase btgE
VACC_DN56266_c0_g1	-2.46824	3.1384	1.51e-21	2.53391e-19	60S ribosomal protein L14
VACC_DN73827_c0_g1	-2.50196	3.04731	1.66e-21	2.76194e-19	40S ribosomal protein S5a
VACC_DN79892_c0_g1	-4.37468	0.820242	1.67e-21	2.78554e-19	Pyruvate carboxylase, mitochondrial
VACC_DN89687_c1_g1	-2.84079	2.28715	1.94e-21	3.21685e-19	NA
VACC_DN166341_c0_g1	-9.83453	0.643599	2.07e-21	3.42554e-19	NA
VACC_DN84543_c0_g2	-2.67731	2.56655	3.15e-21	5.16683e-19	Glucan endo-1,3-beta-glucosidase, basic vacuolar isoform
VACC_DN45837_c0_g1	-7.06904	0.633408	3.17e-21	5.16683e-19	NA
VACC_DN102843_c0_g1	-6.18094	0.645809	3.17e-21	5.16683e-19	GTP-binding protein rhoA
VACC_DN526_c0_g1	-5.61362	0.63566	3.17e-21	5.16683e-19	NA
VACC_DN149460_c0_g1	-4.88689	0.637895	3.17e-21	5.16683e-19	40S ribosomal protein S28
VACC_DN88370_c2_g2	-2.656	2.60484	3.49e-21	5.6839e-19	NA
VACC_DN76074_c0_g2	-2.50564	2.93341	4.13e-21	6.7111e-19	Tropomyosin-1, isoforms 33/34
VACC_DN83605_c0_g1	-2.70384	2.48974	4.54e-21	7.35321e-19	Miraculin
VACC_DN79088_c0_g3	-2.48529	3.00788	4.63e-21	7.47863e-19	Glyceraldehyde-3-phosphate dehydrogenase 2
VACC_DN96767_c0_g1	-9.81318	0.620867	4.85e-21	7.70575e-19	Ammonium transporter 1
VACC_DN110346_c0_g1	-9.81318	0.620867	4.85e-21	7.70575e-19	Endoglucanase-7
VACC_DN35528_c0_g1	-6.15927	0.62318	4.85e-21	7.70575e-19	ATP synthase subunit 5, mitochondrial
VACC_DN113171_c0_g1	-6.15927	0.62318	4.85e-21	7.70575e-19	Polyadenylate-binding protein, cytoplasmic and nuclear
VACC_DN66339_c0_g1	-5.19665	0.625475	4.85e-21	7.70575e-19	60S ribosomal protein L12
VACC_DN70724_c1_g1	-5.19665	0.625475	4.85e-21	7.70575e-19	NA
VACC_DN85240_c1_g1	-2.09505	5.2523	5.5e-21	8.72204e-19	Elongation factor 2
VACC_DN72103_c0_g1	-2.40994	3.21027	7.41e-21	1.1678e-18	Major allergen Pru av 1
VACC_DN105866_c0_g1	-9.79151	0.597791	7.44e-21	1.17026e-18	Uracil phosphoribosyltransferase
VACC_DN77662_c0_g1	-2.59844	2.62743	8.74e-21	1.37067e-18	60S ribosomal protein L18
VACC_DN67075_c0_g1	-2.2309	3.93749	9.02e-21	1.41162e-18	60S ribosomal protein L7a
VACC_DN79979_c0_g1	-2.18886	4.19896	9.3e-21	1.45116e-18	60S ribosomal protein L4
VACC_DN79653_c1_g1	-2.17407	4.291	9.65e-21	1.5025e-18	60S ribosomal protein L3
VACC_DN74522_c1_g1	-2.20736	4.04495	1.1e-20	1.70815e-18	60S ribosomal protein L8
VACC_DN163204_c0_g1	-7.02537	0.587362	1.14e-20	1.76253e-18	Putative fatty acid synthase subunit TOXC
VACC_DN84786_c5_g6	-7.02537	0.587362	1.14e-20	1.76253e-18	NA
VACC_DN64045_c0_g1	-5.1743	0.602614	1.14e-20	1.76253e-18	Casein kinase I homolog hhp1
VACC_DN85620_c0_g4	-2.47324	2.97196	1.16e-20	1.78751e-18	NA
VACC_DN83504_c0_g1	-3.1259	1.7358	1.42e-20	2.17966e-18	NA
VACC_DN92277_c0_g1	-2.60235	2.61303	1.44e-20	2.19788e-18	Collagen alpha-1(IV) chain
VACC_DN104374_c0_g1	-7.00303	0.56381	1.76e-20	2.68087e-18	NA
VACC_DN108842_c0_g1	-6.11493	0.576896	1.76e-20	2.68087e-18	Secreted beta-glucosidase sun1
VACC_DN84799_c1_g1	-2.68311	2.40817	1.78e-20	2.6928e-18	Flavonoid 3'-monooxygenase
VACC_DN41710_c0_g1	-2.37155	3.24003	1.92e-20	2.89779e-18	Myosin light chain alkali
VACC_DN81220_c1_g3	-2.96966	1.91579	2.32e-20	3.50086e-18	NA
VACC_DN34590_c0_g2	-9.74717	0.550568	2.72e-20	4.06582e-18	Elongation factor Tu, mitochondrial
VACC_DN153095_c0_g1	-9.74717	0.550568	2.72e-20	4.06582e-18	NA
VACC_DN157126_c0_g1	-6.98034	0.539892	2.72e-20	4.06582e-18	Methylsterol monooxygenase
VACC_DN104134_c0_g1	-5.12856	0.555852	2.72e-20	4.06582e-18	Translationally-controlled tumor protein homolog
VACC_DN86046_c2_g1	-2.7133	2.3222	2.75e-20	4.10438e-18	Chymotrypsin BI
VACC_DN84733_c0_g1	-2.32723	3.31962	2.97e-20	4.42138e-18	NA
VACC_DN85577_c0_g1	-2.31085	3.36992	4.01e-20	5.94507e-18	Elongation factor 1-gamma
VACC_DN102622_c0_g1	-5.52353	0.542594	4.21e-20	6.22563e-18	Dolichyl-phosphate-mannose--protein mannosyltransferase 4
VACC_DN77186_c3_g8	-2.09302	4.57958	5.49e-20	8.10066e-18	NA
VACC_DN80545_c0_g1	-2.63362	2.40774	5.6e-20	8.25103e-18	Zinc carboxypeptidase A 1
VACC_DN75684_c2_g3	-2.17241	3.95697	6.34e-20	9.30792e-18	ADP,ATP carrier protein
VACC_DN104220_c0_g1	-9.72448	0.5264	6.52e-20	9.50582e-18	NA
VACC_DN134963_c0_g1	-6.06918	0.529177	6.52e-20	9.50582e-18	Profilin
VACC_DN118301_c0_g1	-5.5001	0.518424	6.52e-20	9.50582e-18	NA
VACC_DN88678_c0_g1	-2.76108	2.13702	8.68e-20	1.26319e-17	NA
VACC_DN165564_c0_g1	-9.70142	0.501845	1.01e-19	1.46158e-17	NA
VACC_DN92778_c0_g1	-9.70142	0.501845	1.01e-19	1.46158e-17	Guanyl-specific ribonuclease F1
VACC_DN27297_c0_g2	-5.47628	0.493871	1.01e-19	1.46158e-17	Actin
VACC_DN92215_c3_g5	-2.1181	4.20993	1.13e-19	1.62179e-17	Probable intracellular pathogenesis-related protein T1
VACC_DN66126_c0_g1	-2.2812	3.34523	1.16e-19	1.66272e-17	60S ribosomal protein L19
VACC_DN90105_c0_g1	-2.77706	2.06678	1.21e-19	1.73976e-17	NA
VACC_DN74687_c0_g1	-4.07883	0.860869	1.57e-19	2.23594e-17	Fructan 6-exohydrolase
VACC_DN160161_c0_g1	-9.67799	0.476892	1.57e-19	2.23594e-17	Putative glutamate synthase [NADPH]
VACC_DN140420_c0_g1	-9.67799	0.476892	1.57e-19	2.23594e-17	NA
VACC_DN104431_c0_g1	-6.02193	0.479935	1.57e-19	2.23594e-17	ATP synthase subunit delta, mitochondrial
VACC_DN75668_c0_g1	-2.48441	2.63193	1.77e-19	2.51279e-17	40S ribosomal protein S18
VACC_DN77212_c0_g1	-2.39691	2.89431	1.81e-19	2.55692e-17	NA
VACC_DN85021_c2_g1	-3.09335	1.61336	1.82e-19	2.56209e-17	Non-functional NADPH-dependent codeinone reductase 2
VACC_DN87147_c3_g2	-2.37809	2.95474	1.97e-19	2.76845e-17	V-type proton ATPase 16 kDa proteolipid subunit
VACC_DN92434_c4_g1	-2.192	3.64733	2.44e-19	3.42775e-17	Pleiotropic drug resistance protein 2
VACC_DN85309_c3_g3	-3.76412	0.947083	3.16e-19	4.42137e-17	Protein PLANT CADMIUM RESISTANCE 2
VACC_DN86246_c5_g1	-2.8148	1.94775	3.25e-19	4.53382e-17	Crocetin glucosyltransferase, chloroplastic
VACC_DN85686_c0_g3	-2.16036	3.75936	3.68e-19	5.13093e-17	NA
VACC_DN135913_c0_g1	-9.65417	0.451527	3.83e-19	5.28068e-17	Allergen Asp f 7 homolog
VACC_DN154176_c0_g1	-9.65417	0.451527	3.83e-19	5.28068e-17	4-aminobutyrate aminotransferase
VACC_DN158546_c0_g1	-6.88582	0.440321	3.83e-19	5.28068e-17	Argininosuccinate synthase
VACC_DN67822_c0_g1	-6.88582	0.440321	3.83e-19	5.28068e-17	ATP-dependent RNA helicase DED1
VACC_DN16999_c0_g1	-5.99771	0.454714	3.83e-19	5.28068e-17	Tubulin alpha chain
VACC_DN91827_c0_g3	-2.02202	4.69902	4.64e-19	6.37745e-17	3-hydroxy-3-methylglutaryl-coenzyme A reductase
VACC_DN92434_c3_g1	-2.16937	3.67624	4.83e-19	6.62551e-17	Pleiotropic drug resistance protein 2
VACC_DN81287_c0_g1	-2.13122	3.87294	5.1e-19	6.97565e-17	ATP synthase subunit alpha, mitochondrial
VACC_DN158738_c0_g1	-5.97308	0.429076	6e-19	8.18899e-17	Ribose-5-phosphate isomerase
VACC_DN80379_c0_g1	-3.35496	1.27512	6.04e-19	8.2311e-17	BAHD acyltransferase DCR
VACC_DN48803_c0_g1	-3.54293	1.13655	6.33e-19	8.6074e-17	NA
VACC_DN73057_c0_g1	-2.14184	3.76291	6.77e-19	9.17708e-17	Guanine nucleotide-binding protein subunit beta-like protein
VACC_DN89966_c4_g2	-2.72176	2.07492	7.55e-19	1.01983e-16	Scopoletin glucosyltransferase
VACC_DN87250_c3_g1	-1.95902	5.35436	7.56e-19	1.01983e-16	Probable 1-deoxy-D-xylulose-5-phosphate synthase 2, chloroplastic
VACC_DN92126_c1_g1	-2.17468	3.55523	7.67e-19	1.03333e-16	Probable indole-3-acetic acid-amido synthetase GH3.1
VACC_DN73215_c0_g1	-2.22446	3.29826	9.9e-19	1.33014e-16	Putative uncharacterized protein ART2
VACC_DN87961_c0_g2	-2.58785	2.2816	1.16e-18	1.54998e-16	Small heat shock protein, chloroplastic
VACC_DN83542_c0_g1	-2.84897	1.80791	1.19e-18	1.59656e-16	Malate dehydrogenase, cytoplasmic
VACC_DN73061_c0_g1	-2.55762	2.32093	1.37e-18	1.82435e-16	40S ribosomal protein S11
VACC_DN74665_c0_g1	-2.1353	3.66169	1.44e-18	1.92187e-16	40S ribosomal protein S2
VACC_DN24369_c0_g1	-9.60532	0.399512	1.48e-18	1.93869e-16	NA
VACC_DN24891_c0_g1	-9.60532	0.399512	1.48e-18	1.93869e-16	Secreted protein ARB_01864
VACC_DN40877_c0_g1	-9.60532	0.399512	1.48e-18	1.93869e-16	Putative dioxygenase C576.01c
VACC_DN82442_c0_g3	-6.83613	0.388024	1.48e-18	1.93869e-16	Tubulin alpha chain
VACC_DN105817_c0_g1	-6.83613	0.388024	1.48e-18	1.93869e-16	NA
VACC_DN50894_c0_g1	-5.94802	0.403008	1.48e-18	1.93869e-16	40S ribosomal protein S22
VACC_DN85498_c4_g4	-4.95594	0.380119	1.48e-18	1.93869e-16	Ubiquitin-60S ribosomal protein L40
VACC_DN67751_c0_g1	-2.04317	4.21497	1.49e-18	1.95393e-16	40S ribosomal protein SA
VACC_DN90632_c0_g1	-2.40071	2.68707	1.71e-18	2.23169e-16	Glycogen phosphorylase
VACC_DN38669_c0_g1	-2.51413	2.38645	1.87e-18	2.43684e-16	60S ribosomal protein L36
VACC_DN2826_c0_g1	-9.58027	0.372833	2.33e-18	2.98128e-16	Thioredoxin reductase
VACC_DN131565_c0_g1	-9.55476	0.345687	2.33e-18	2.98128e-16	Cytochrome c peroxidase, mitochondrial
VACC_DN146448_c0_g1	-9.55476	0.345687	2.33e-18	2.98128e-16	NA
VACC_DN135903_c0_g1	-6.81063	0.361198	2.33e-18	2.98128e-16	ATP-dependent RNA helicase DBP2
VACC_DN105756_c0_g1	-6.81063	0.361198	2.33e-18	2.98128e-16	ATP-dependent RNA helicase SUB2
VACC_DN20057_c0_g1	-6.81063	0.361198	2.33e-18	2.98128e-16	NA
VACC_DN45317_c0_g1	-5.35091	0.364927	2.33e-18	2.98128e-16	Glucose-repressible gene protein
VACC_DN86509_c0_g4	-4.20494	0.65234	2.46e-18	3.14055e-16	NA
VACC_DN76124_c1_g1	-3.4095	1.09629	2.51e-18	3.20115e-16	Cucumber peeling cupredoxin
VACC_DN92383_c3_g1	-2.43525	2.53987	2.98e-18	3.79667e-16	NA
VACC_DN74134_c0_g2	-2.15195	3.39936	3.91e-18	4.96711e-16	ATP synthase lipid-binding protein, mitochondrial
VACC_DN90038_c2_g2	-2.40941	2.55173	4.74e-18	6.00851e-16	Polygalacturonase inhibitor
VACC_DN87220_c3_g2	-2.8757	1.7192	5.27e-18	6.6653e-16	2-oxoglutarate-dependent dioxygenase DAO
VACC_DN67365_c0_g1	-2.2609	2.97574	5.65e-18	7.1323e-16	Tubulin beta-1 chain
VACC_DN91617_c1_g1	-9.5288	0.318057	5.81e-18	7.17953e-16	Putative uncharacterized protein YAL004W
VACC_DN135817_c0_g1	-9.5288	0.318057	5.81e-18	7.17953e-16	Probable cytochrome b5
VACC_DN76512_c0_g1	-6.78466	0.333902	5.81e-18	7.17953e-16	NA
VACC_DN138960_c0_g1	-6.78466	0.333902	5.81e-18	7.17953e-16	NA
VACC_DN57672_c0_g1	-6.78466	0.333902	5.81e-18	7.17953e-16	Probable phosphoketolase 1
VACC_DN29037_c0_g1	-5.87012	0.322078	5.81e-18	7.17953e-16	Heat shock 70 kDa protein
VACC_DN131247_c0_g1	-5.87012	0.322078	5.81e-18	7.17953e-16	Mitochondrial protein import protein mas5
VACC_DN157129_c0_g1	-4.90257	0.326055	5.81e-18	7.17953e-16	ABC transporter ATP-binding protein ARB1
VACC_DN53278_c0_g1	-4.90257	0.326055	5.81e-18	7.17953e-16	40S ribosomal protein S19
VACC_DN82337_c2_g3	-4.59282	0.341674	5.81e-18	7.17953e-16	NA
VACC_DN89355_c1_g2	-2.58074	2.18346	5.9e-18	7.28282e-16	U-box domain-containing protein 16
VACC_DN90985_c1_g1	-2.91919	1.63617	6.38e-18	7.85471e-16	Sarcalumenin
VACC_DN72510_c0_g1	-2.1692	3.23486	9.18e-18	1.11712e-15	60S ribosomal protein L18a
VACC_DN149390_c0_g1	-9.50237	0.289927	9.21e-18	1.11712e-15	Dihydrolipoyllysine-residue acetyltransferase component of pyruvate dehydrogenase complex, mitochondrial
VACC_DN98366_c0_g1	-6.75823	0.306119	9.21e-18	1.11712e-15	NA
VACC_DN143498_c0_g1	-5.84319	0.294142	9.21e-18	1.11712e-15	NA
VACC_DN119970_c0_g1	-5.29754	0.310213	9.21e-18	1.11712e-15	NA
VACC_DN85554_c3_g1	-4.56538	0.314262	9.21e-18	1.11712e-15	Probable mannitol dehydrogenase
VACC_DN73368_c0_g2	-2.03817	3.89138	9.37e-18	1.13474e-15	60S acidic ribosomal protein P0
VACC_DN71763_c0_g1	-2.15493	3.30245	9.69e-18	1.17168e-15	60S ribosomal protein L13a
VACC_DN67981_c0_g1	-2.20714	3.06218	9.88e-18	1.19154e-15	40S ribosomal protein S19a
VACC_DN163827_c0_g1	-3.91156	0.698015	1.19e-17	1.4384e-15	NA
VACC_DN74666_c0_g1	-2.63561	2.02736	1.29e-17	1.55087e-15	Leucoanthocyanidin reductase
VACC_DN84507_c0_g1	-3.07134	1.38813	1.45e-17	1.73746e-15	NA
VACC_DN28345_c0_g1	-6.7313	0.277833	1.46e-17	1.74257e-15	NA
VACC_DN143501_c0_g1	-6.7313	0.277833	1.46e-17	1.74257e-15	Glutathione peroxidase
VACC_DN98840_c0_g1	-6.7313	0.277833	1.46e-17	1.74257e-15	D/L-glyceraldehyde reductase
VACC_DN78647_c0_g1	-2.75748	1.79747	1.49e-17	1.77284e-15	Chitinase-like protein Idgf4
VACC_DN76109_c0_g2	-2.1234	3.33552	1.52e-17	1.79864e-15	60S ribosomal protein L23a
VACC_DN79406_c0_g1	-2.54334	2.10299	1.78e-17	2.11049e-15	Acyl-CoA Delta(11) desaturase
VACC_DN71092_c1_g1	-2.23886	2.87534	1.84e-17	2.1793e-15	60S ribosomal protein L23
VACC_DN81497_c0_g1	-2.68665	1.86687	1.85e-17	2.1793e-15	Osmotin-like protein OSML15
VACC_DN81132_c0_g1	-3.41906	1.02002	2.04e-17	2.40841e-15	Succinyl-CoA ligase [ADP/GDP-forming] subunit alpha, mitochondrial
VACC_DN71286_c0_g1	-2.12034	3.3494	2.08e-17	2.44506e-15	40S ribosomal protein S7
VACC_DN77922_c0_g1	-2.44017	2.32345	2.08e-17	2.44506e-15	NA
VACC_DN72597_c0_g1	-3.54114	0.948169	2.19e-17	2.56339e-15	Pleiotropic drug resistance protein 2
VACC_DN86688_c1_g1	-3.22383	1.15366	2.24e-17	2.61998e-15	Probable glutathione S-transferase
VACC_DN143590_c0_g1	-9.47544	0.261279	2.33e-17	2.67803e-15	NA
VACC_DN4005_c0_g1	-9.47544	0.261279	2.33e-17	2.67803e-15	NA
VACC_DN14255_c0_g1	-9.47544	0.261279	2.33e-17	2.67803e-15	Zinc finger transcription factor ace1
VACC_DN98249_c0_g1	-9.47544	0.261279	2.33e-17	2.67803e-15	Methylmalonate-semialdehyde dehydrogenase [acylating], mitochondrial
VACC_DN58397_c0_g1	-9.47544	0.261279	2.33e-17	2.67803e-15	Cell wall alpha-1,3-glucan synthase mok13
VACC_DN114818_c0_g1	-5.81575	0.265699	2.33e-17	2.67803e-15	Protein SnodProt1
VACC_DN149542_c0_g1	-4.5374	0.286366	2.33e-17	2.67803e-15	NA
VACC_DN85620_c0_g2	-4.5374	0.286366	2.33e-17	2.67803e-15	NA
VACC_DN84443_c0_g1	-2.30162	2.67759	2.39e-17	2.74383e-15	V-type proton ATPase catalytic subunit A isoform 2
VACC_DN75833_c0_g1	-2.14142	3.22119	2.65e-17	3.03249e-15	NA
VACC_DN89339_c0_g5	-2.24531	2.80634	2.67e-17	3.05475e-15	1-aminocyclopropane-1-carboxylate oxidase homolog 1
VACC_DN87772_c0_g1	-4.41729	0.435655	2.68e-17	3.0596e-15	NA
VACC_DN72882_c0_g1	-4.41729	0.435655	2.68e-17	3.0596e-15	Acyl-CoA desaturase 1
VACC_DN61542_c1_g2	-9.448	0.232096	3.71e-17	4.18393e-15	Zinc-type alcohol dehydrogenase-like protein C1773.06c
VACC_DN129732_c0_g1	-9.448	0.232096	3.71e-17	4.18393e-15	Acyl-CoA desaturase
VACC_DN114897_c0_g1	-9.448	0.232096	3.71e-17	4.18393e-15	NA
VACC_DN107209_c0_g1	-9.448	0.232096	3.71e-17	4.18393e-15	Cys-Gly metallodipeptidase dug1
VACC_DN24400_c1_g1	-6.70386	0.249025	3.71e-17	4.18393e-15	NA
VACC_DN20950_c0_g1	-6.70386	0.249025	3.71e-17	4.18393e-15	ATP synthase subunit d, mitochondrial
VACC_DN70261_c0_g1	-2.33084	2.55085	4.07e-17	4.57958e-15	Probable 60S ribosomal protein L37-A
VACC_DN88313_c4_g5	-2.53284	2.04405	5.43e-17	6.09444e-15	NA
VACC_DN159005_c0_g1	-9.42002	0.202357	5.94e-17	6.5782e-15	NA
VACC_DN66747_c0_g1	-9.42002	0.202357	5.94e-17	6.5782e-15	Cofilin
VACC_DN143589_c0_g1	-9.42002	0.202357	5.94e-17	6.5782e-15	NA
VACC_DN59096_c0_g1	-6.67588	0.219678	5.94e-17	6.5782e-15	Septin homolog spn3
VACC_DN164804_c0_g1	-6.67588	0.219678	5.94e-17	6.5782e-15	Aconitate hydratase, mitochondrial
VACC_DN113299_c0_g1	-6.67588	0.219678	5.94e-17	6.5782e-15	NA
VACC_DN83065_c1_g1	-4.47978	0.229057	5.94e-17	6.5782e-15	U-box domain-containing protein 20
VACC_DN87967_c0_g2	-3.08958	1.29028	6.17e-17	6.82315e-15	Phosphoglycerate kinase
VACC_DN117911_c0_g1	-4.36489	0.383707	6.52e-17	7.19859e-15	NA
VACC_DN75641_c2_g1	-2.02086	3.6083	7.19e-17	7.9228e-15	60S ribosomal protein L7
VACC_DN89581_c1_g1	-2.40178	2.33016	8.11e-17	8.9202e-15	NA
VACC_DN77137_c0_g1	-2.47315	2.11483	8.5e-17	9.33271e-15	NA
VACC_DN69405_c0_g1	-2.06029	3.38761	8.84e-17	9.68463e-15	40S ribosomal protein S8
VACC_DN84241_c0_g2	-3.26015	1.03806	1.03e-16	1.12888e-14	Crocetin glucosyltransferase, chloroplastic
VACC_DN143784_c0_g1	-4.06309	0.513321	1.07e-16	1.17363e-14	NA
VACC_DN61386_c0_g1	-2.27686	2.56823	1.1e-16	1.20097e-14	60S ribosomal protein L17
VACC_DN86502_c1_g1	-3.17141	1.10551	1.2e-16	1.30945e-14	NA
VACC_DN74260_c0_g1	-2.16965	2.9006	1.32e-16	1.43302e-14	Muscle-specific protein 20
VACC_DN28863_c0_g1	-9.3915	0.172043	1.53e-16	1.63853e-14	NA
VACC_DN67043_c0_g3	-9.3915	0.172043	1.53e-16	1.63853e-14	Phosphoglucomutase
VACC_DN166710_c0_g1	-9.3915	0.172043	1.53e-16	1.63853e-14	NADH-ubiquinone oxidoreductase 40 kDa subunit, mitochondrial
VACC_DN54660_c0_g1	-9.3915	0.172043	1.53e-16	1.63853e-14	Eukaryotic translation initiation factor 3 subunit K
VACC_DN118121_c0_g1	-6.64736	0.189772	1.53e-16	1.63853e-14	NA
VACC_DN36944_c0_g1	-6.64736	0.189772	1.53e-16	1.63853e-14	Carboxypeptidase Y homolog A
VACC_DN160099_c0_g1	-5.73015	0.177146	1.53e-16	1.63853e-14	NA
VACC_DN17984_c0_g1	-2.02505	3.49097	1.55e-16	1.65825e-14	ATP synthase subunit beta, mitochondrial
VACC_DN72024_c0_g1	-2.14934	2.93995	1.57e-16	1.68061e-14	40S ribosomal protein S10b
VACC_DN57725_c0_g2	-2.25403	2.60909	1.65e-16	1.75638e-14	NA
VACC_DN90606_c0_g2	-3.2233	1.0805	1.69e-16	1.79867e-14	NA
VACC_DN81608_c0_g1	-2.31285	2.45392	1.94e-16	2.06048e-14	NA
VACC_DN85643_c3_g2	-2.27029	2.53194	1.94e-16	2.06124e-14	Squalene monooxygenase
VACC_DN89086_c1_g1	-2.63712	1.79199	2.05e-16	2.17341e-14	Filamin-A
VACC_DN90625_c1_g2	-2.25463	2.56499	2.27e-16	2.39975e-14	NA
VACC_DN80919_c0_g1	-3.20517	1.06383	2.37e-16	2.50021e-14	NA
VACC_DN44472_c0_g1	-9.36239	0.141131	2.46e-16	2.5733e-14	Extracellular metalloproteinase mep
VACC_DN145032_c0_g1	-6.61825	0.159286	2.46e-16	2.5733e-14	NA
VACC_DN117759_c0_g1	-5.70045	0.146488	2.46e-16	2.5733e-14	Eukaryotic translation initiation factor 3 subunit C
VACC_DN66381_c0_g2	-5.70045	0.146488	2.46e-16	2.5733e-14	GTP-binding nuclear protein GSP1/Ran
VACC_DN82376_c4_g4	-2.02885	3.35464	2.55e-16	2.66296e-14	NA
VACC_DN81603_c0_g2	-1.78705	5.61285	2.62e-16	2.73367e-14	Elongation factor 1-alpha 1
VACC_DN87190_c0_g1	-2.15594	2.85475	2.63e-16	2.73367e-14	Amino-acid permease BAT1 homolog
VACC_DN83374_c0_g1	-2.0562	3.24783	2.64e-16	2.74782e-14	Premnaspirodiene oxygenase
VACC_DN73964_c0_g1	-3.94546	0.574013	3.12e-16	3.23558e-14	Putative uncharacterized protein ART2
VACC_DN57420_c0_g1	-2.23997	2.53769	3.42e-16	3.5395e-14	60S ribosomal protein L9
VACC_DN70433_c0_g1	-1.96474	3.65689	3.52e-16	3.63615e-14	40S ribosomal protein S6
VACC_DN72303_c0_g1	-2.64884	1.70249	3.82e-16	3.93879e-14	NA
VACC_DN76268_c0_g1	-2.12032	2.91631	3.91e-16	4.01853e-14	60S ribosomal protein L13
VACC_DN119425_c0_g1	-9.33269	0.1096	3.97e-16	4.05315e-14	NA
VACC_DN33095_c0_g1	-9.33269	0.1096	3.97e-16	4.05315e-14	NADH-cytochrome b5 reductase 1
VACC_DN166321_c0_g1	-6.58855	0.128198	3.97e-16	4.05315e-14	13 kDa ribonucleoprotein-associated protein
VACC_DN9182_c0_g1	-6.58855	0.128198	3.97e-16	4.05315e-14	Eukaryotic peptide chain release factor subunit 1
VACC_DN119491_c0_g1	-2.33026	2.30825	4.71e-16	4.80382e-14	60S ribosomal protein L21
VACC_DN78016_c0_g1	-3.772	0.563614	4.73e-16	4.81674e-14	Putative lactoylglutathione lyase
VACC_DN85603_c1_g1	-1.88534	4.12325	4.89e-16	4.96558e-14	Basic 30 kDa endochitinase
VACC_DN91234_c2_g3	-1.85879	4.33006	5.03e-16	5.10438e-14	Pathogenesis-related protein 5
VACC_DN91069_c2_g2	-1.97742	3.4806	5.5e-16	5.56887e-14	Lysine histidine transporter 1
VACC_DN83878_c0_g1	-2.87685	1.31937	5.66e-16	5.72346e-14	Gibberellin 2-beta-dioxygenase 1
VACC_DN81962_c0_g1	-3.98657	0.438898	6.02e-16	6.08146e-14	Cysteine-rich repeat secretory protein 38
VACC_DN84452_c0_g1	-2.11049	2.93012	6.33e-16	6.38142e-14	Protein disulfide-isomerase
VACC_DN81993_c5_g2	-2.75909	1.53588	6.35e-16	6.38685e-14	NA
VACC_DN143648_c0_g1	-5.67012	0.115225	6.42e-16	6.44547e-14	S-adenosylmethionine synthase
VACC_DN70031_c0_g1	-2.38673	2.11014	6.93e-16	6.95312e-14	Transcription factor BTF3 homolog 4
VACC_DN27640_c0_g1	-2.10262	2.90195	7.51e-16	7.51898e-14	NA
VACC_DN76153_c0_g1	-2.42679	2.05195	8.46e-16	8.45632e-14	LOB domain-containing protein 21
VACC_DN86279_c0_g1	-1.93102	3.64216	9.8e-16	9.77583e-14	Calcium-transporting ATPase sarcoplasmic/endoplasmic reticulum type
VACC_DN92219_c1_g1	-1.91674	3.73467	9.84e-16	9.80189e-14	Ubiquinol oxidase 1, mitochondrial
VACC_DN82687_c15_g4	-1.6841	18.1678	1e-15	9.97111e-14	NA
VACC_DN85385_c0_g1	-1.9706	3.41922	1.02e-15	1.0121e-13	Polyadenylate-binding protein
VACC_DN3358_c0_g1	-9.30236	0.0774244	1.04e-15	1.02433e-13	14-3-3 protein 3 (Fragment)
VACC_DN102864_c0_g1	-9.30236	0.0774244	1.04e-15	1.02433e-13	NA
VACC_DN129935_c0_g1	-9.30236	0.0774244	1.04e-15	1.02433e-13	V-type proton ATPase subunit B
VACC_DN94109_c0_g1	-6.55823	0.0964867	1.04e-15	1.02433e-13	Probable HECT-type ubiquitin ligase-interacting protein creD
VACC_DN77466_c0_g1	-6.55823	0.0964867	1.04e-15	1.02433e-13	Plasma membrane ATPase 1
VACC_DN68826_c0_g1	-2.9145	1.24682	1.05e-15	1.03641e-13	NA
VACC_DN73368_c0_g1	-2.20246	2.52196	1.14e-15	1.12038e-13	60S acidic ribosomal protein P1
VACC_DN68092_c0_g1	-2.40633	2.03467	1.29e-15	1.26422e-13	Troponin I
VACC_DN74577_c0_g1	-2.42831	1.95503	1.43e-15	1.40021e-13	ATP synthase subunit gamma, mitochondrial
VACC_DN88044_c0_g6	-3.04121	1.12237	1.44e-15	1.40359e-13	NA
VACC_DN81047_c2_g1	-2.20951	2.49725	1.49e-15	1.45327e-13	Glucan endo-1,3-beta-glucosidase
VACC_DN89186_c3_g3	-2.04606	3.05109	1.58e-15	1.53845e-13	Hyoscyamine 6-dioxygenase
VACC_DN166500_c0_g1	-6.52725	0.064127	1.69e-15	1.62981e-13	NA
VACC_DN110698_c0_g1	-6.52725	0.064127	1.69e-15	1.62981e-13	NA
VACC_DN144099_c0_g1	-6.52725	0.064127	1.69e-15	1.62981e-13	NA
VACC_DN129731_c0_g1	-5.60749	0.0507894	1.69e-15	1.62981e-13	Extracellular metalloprotease GLRG_06511
VACC_DN161720_c0_g1	-5.60749	0.0507894	1.69e-15	1.62981e-13	NA
VACC_DN146628_c0_g2	-4.6345	0.0569082	1.69e-15	1.62981e-13	NA
VACC_DN89591_c0_g1	-2.28578	2.28989	1.85e-15	1.78348e-13	Probable aconitate hydratase, mitochondrial
VACC_DN70996_c0_g1	-2.10313	2.77629	1.88e-15	1.806e-13	40S ribosomal protein S13
VACC_DN61620_c0_g1	-2.24074	2.34263	2.72e-15	2.60216e-13	Eukaryotic initiation factor 4A
VACC_DN21633_c1_g1	-5.02947	0.0374126	2.75e-15	2.6337e-13	ATP-dependent 6-phosphofructokinase subunit beta
VACC_DN83731_c0_g1	-2.42042	1.92275	3.47e-15	3.3084e-13	NA
VACC_DN81034_c0_g1	-2.74069	1.43502	3.6e-15	3.42632e-13	LysM domain-containing GPI-anchored protein 2
VACC_DN79226_c0_g1	-2.03905	2.91505	3.62e-15	3.44267e-13	Voltage-dependent anion-selective channel
VACC_DN87272_c0_g1	-3.63676	0.576512	3.73e-15	3.52565e-13	Aldehyde dehydrogenase, mitochondrial
VACC_DN88423_c2_g1	-3.63676	0.576512	3.73e-15	3.52565e-13	Titin
VACC_DN92456_c0_g1	-3.51312	0.589264	3.73e-15	3.52565e-13	NA
VACC_DN72237_c0_g1	-4.45007	0.199608	3.9e-15	3.68304e-13	Cathepsin L
VACC_DN77530_c0_g2	-2.12172	2.61321	4.17e-15	3.93451e-13	1-aminocyclopropane-1-carboxylate oxidase 3
VACC_DN88980_c1_g1	-2.56477	1.66382	4.38e-15	4.12062e-13	Cytochrome P450 CYP749A22
VACC_DN38449_c0_g1	-9.23973	0.011039	4.5e-15	4.20682e-13	Amino-acid permease inda1
VACC_DN142124_c0_g1	-5.57512	0.0175675	4.5e-15	4.20682e-13	NA
VACC_DN71742_c0_g1	-5.57512	0.0175675	4.5e-15	4.20682e-13	NA
VACC_DN116109_c0_g1	-5.57512	0.0175675	4.5e-15	4.20682e-13	NA
VACC_DN91182_c1_g1	-1.90541	3.51653	4.97e-15	4.64266e-13	Cytochrome P450 82C4
VACC_DN90752_c2_g3	-2.73824	1.38863	5.21e-15	4.8618e-13	Cytochrome P450 81E8
VACC_DN86773_c0_g1	-3.87779	0.333881	5.41e-15	5.03169e-13	Probable sarcosine oxidase
VACC_DN72010_c0_g1	-2.1578	2.51528	5.41e-15	5.03169e-13	NA
VACC_DN48467_c0_g1	-2.00513	2.96951	6.05e-15	5.61359e-13	NA
VACC_DN73267_c0_g1	-2.16169	2.44257	6.29e-15	5.83406e-13	60S ribosomal protein L24
VACC_DN83363_c0_g1	-2.68414	1.42854	6.34e-15	5.86442e-13	V-type proton ATPase subunit H
VACC_DN92350_c0_g1	-1.86058	3.69053	6.55e-15	6.04905e-13	Collagen alpha-1(IV) chain
VACC_DN90629_c3_g1	-1.78665	4.27033	7.22e-15	6.66319e-13	Linoleate 13S-lipoxygenase 3-1, chloroplastic
VACC_DN151145_c0_g1	-9.20736	-0.0232263	7.36e-15	6.72911e-13	Dicarboxylic amino acid permease
VACC_DN104343_c0_g1	-9.20736	-0.0232263	7.36e-15	6.72911e-13	NA
VACC_DN125499_c0_g1	-9.20736	-0.0232263	7.36e-15	6.72911e-13	NA
VACC_DN116331_c0_g1	-6.46322	-0.00264059	7.36e-15	6.72911e-13	Uncharacterized protein C24B11.08c
VACC_DN105931_c0_g1	-5.54201	-0.0163595	7.36e-15	6.72911e-13	NA
VACC_DN25582_c0_g1	-5.54201	-0.0163595	7.36e-15	6.72911e-13	Mannitol-1-phosphate 5-dehydrogenase
VACC_DN81517_c0_g1	-2.16901	2.43289	7.44e-15	6.79393e-13	NA
VACC_DN81033_c0_g1	-3.07144	0.94182	7.49e-15	6.82805e-13	Zinc finger protein ZAT12
VACC_DN92215_c3_g1	-2.36866	1.95471	8.06e-15	7.33945e-13	Major allergen Pru ar 1
VACC_DN90869_c1_g1	-2.54489	1.61278	8.2e-15	7.45397e-13	Cytochrome P450 94A1
VACC_DN77186_c3_g9	-3.79365	0.427792	9.04e-15	8.20011e-13	NA
VACC_DN88582_c1_g1	-2.28231	2.10939	1.01e-14	9.19143e-13	NA
VACC_DN91657_c2_g1	-2.57979	1.53584	1.04e-14	9.45289e-13	E3 ubiquitin-protein ligase ATL6
VACC_DN82312_c0_g1	-2.19698	2.28906	1.08e-14	9.77949e-13	Mitochondrial-processing peptidase subunit beta
VACC_DN71027_c1_g1	-2.46546	1.70749	1.19e-14	1.0716e-12	Pathogenesis-related leaf protein 4
VACC_DN129800_c0_g1	-9.17425	-0.0582462	1.21e-14	1.07323e-12	E3 ubiquitin ligase complex SCF subunit scon-3
VACC_DN116482_c0_g1	-9.17425	-0.0582462	1.21e-14	1.07323e-12	NA
VACC_DN92474_c0_g1	-9.17425	-0.0582462	1.21e-14	1.07323e-12	Acetyl-CoA carboxylase
VACC_DN81938_c12_g1	-6.43011	-0.0371038	1.21e-14	1.07323e-12	ATP synthase subunit f, mitochondrial
VACC_DN164719_c0_g1	-6.43011	-0.0371038	1.21e-14	1.07323e-12	Virulence protein SSD1
VACC_DN65354_c0_g1	-6.43011	-0.0371038	1.21e-14	1.07323e-12	Cytochrome c oxidase subunit 6B
VACC_DN85498_c4_g2	-5.50812	-0.0510202	1.21e-14	1.07323e-12	Ubiquitin-60S ribosomal protein L40
VACC_DN142054_c0_g1	-5.50812	-0.0510202	1.21e-14	1.07323e-12	NA
VACC_DN146449_c0_g1	-5.50812	-0.0510202	1.21e-14	1.07323e-12	NA
VACC_DN66339_c2_g1	-5.50812	-0.0510202	1.21e-14	1.07323e-12	60S ribosomal protein L12
VACC_DN67836_c0_g1	-2.45693	1.76048	1.46e-14	1.29942e-12	Nascent polypeptide-associated complex subunit alpha
VACC_DN13966_c0_g1	-3.13968	0.847047	1.48e-14	1.31297e-12	Muscle LIM protein 1
VACC_DN76400_c0_g1	-3.05129	0.923583	1.51e-14	1.33734e-12	NA
VACC_DN78843_c0_g1	-2.74677	1.25477	1.51e-14	1.33791e-12	Ornithine decarboxylase antizyme
VACC_DN84820_c0_g1	-2.10076	2.52688	1.52e-14	1.33824e-12	Probable NAD(P)H dehydrogenase (quinone) FQR1-like 1
VACC_DN84118_c1_g1	-4.38877	0.139029	1.58e-14	1.39392e-12	Putative UDP-glucose flavonoid 3-O-glucosyltransferase 3
VACC_DN66946_c0_g1	-2.22225	2.1611	1.79e-14	1.57091e-12	40S ribosomal protein S23
VACC_DN91292_c2_g2	-1.63948	6.13742	1.84e-14	1.61748e-12	Polyphenol oxidase, chloroplastic
VACC_DN78018_c0_g2	-2.44455	1.75	1.86e-14	1.63033e-12	Probable elongation factor 1-beta
VACC_DN91292_c2_g1	-1.7586	4.25225	1.95e-14	1.70578e-12	Polyphenol oxidase, chloroplastic
VACC_DN160085_c0_g1	-6.39623	-0.0723265	1.99e-14	1.73483e-12	Peroxiredoxin-1
VACC_DN163336_c0_g1	-6.39623	-0.0723265	1.99e-14	1.73483e-12	NA
VACC_DN84223_c0_g1	-3.24284	0.76618	2.04e-14	1.7734e-12	4-hydroxybutyrate coenzyme A transferase
VACC_DN84499_c0_g2	-3.24284	0.76618	2.04e-14	1.7734e-12	Protein SENESCENCE-ASSOCIATED GENE 21, mitochondrial
VACC_DN84150_c0_g1	-2.67556	1.3339	2.23e-14	1.93459e-12	Uclacyanin-3
VACC_DN73294_c0_g1	-3.00165	0.951394	2.98e-14	2.58412e-12	NA
VACC_DN84419_c0_g1	-3.00165	0.951394	2.98e-14	2.58412e-12	ACT domain-containing protein ACR2
VACC_DN90046_c0_g1	-2.77705	1.179	3.09e-14	2.67195e-12	Carboxypeptidase B
VACC_DN15155_c0_g1	-9.14037	-0.0940527	3.28e-14	2.7884e-12	Dihydrolipoyllysine-residue succinyltransferase component of 2-oxoglutarate dehydrogenase complex, mitochondrial
VACC_DN145071_c0_g1	-9.14037	-0.0940527	3.28e-14	2.7884e-12	NA
VACC_DN113167_c0_g1	-9.14037	-0.0940527	3.28e-14	2.7884e-12	Putative coatomer subunit alpha
VACC_DN123108_c0_g1	-6.36152	-0.108341	3.28e-14	2.7884e-12	Cytochrome c oxidase subunit 7A
VACC_DN160186_c0_g1	-6.36152	-0.108341	3.28e-14	2.7884e-12	NA
VACC_DN77466_c1_g1	-6.36152	-0.108341	3.28e-14	2.7884e-12	NA
VACC_DN24415_c0_g1	-6.36152	-0.108341	3.28e-14	2.7884e-12	NA
VACC_DN46439_c0_g1	-5.47342	-0.0864451	3.28e-14	2.7884e-12	NADP-specific glutamate dehydrogenase
VACC_DN70825_c0_g2	-5.47342	-0.0864451	3.28e-14	2.7884e-12	NADP-dependent malic enzyme
VACC_DN50380_c0_g2	-4.89221	-0.100601	3.28e-14	2.7884e-12	Formate dehydrogenase
VACC_DN26532_c0_g1	-4.49724	-0.0789655	3.28e-14	2.7884e-12	Small glutamine-rich tetratricopeptide repeat-containing protein 2
VACC_DN84959_c3_g1	-2.53012	1.52974	3.47e-14	2.95171e-12	Thaumatin-like protein
VACC_DN83209_c0_g1	-2.56606	1.44817	3.53e-14	2.99771e-12	NA
VACC_DN82442_c0_g1	-1.80453	3.6961	3.56e-14	3.01229e-12	Tubulin alpha-1 chain
VACC_DN84759_c0_g1	-2.25295	2.02071	3.76e-14	3.1817e-12	NA
VACC_DN81131_c0_g1	-2.34244	1.83116	3.8e-14	3.21099e-12	Triosephosphate isomerase
VACC_DN87030_c1_g1	-1.98759	2.78741	3.97e-14	3.34688e-12	Gibberellin 2-beta-dioxygenase 1
VACC_DN88157_c0_g3	-2.91093	1.0054	3.98e-14	3.35045e-12	NA
VACC_DN92447_c4_g2	-2.13922	2.32763	4.4e-14	3.69903e-12	NA
VACC_DN77530_c0_g1	-2.28834	1.93596	4.89e-14	4.10951e-12	1-aminocyclopropane-1-carboxylate oxidase 1
VACC_DN84525_c0_g1	-2.44376	1.65803	5.24e-14	4.3924e-12	NA
VACC_DN32701_c0_g1	-9.10566	-0.13068	5.42e-14	4.49625e-12	NA
VACC_DN134307_c0_g1	-9.10566	-0.13068	5.42e-14	4.49625e-12	Putative nitroreductase HBN1
VACC_DN110449_c0_g1	-9.10566	-0.13068	5.42e-14	4.49625e-12	Fumarate hydratase, mitochondrial
VACC_DN123795_c0_g1	-9.10566	-0.13068	5.42e-14	4.49625e-12	Carbamoyl-phosphate synthase arginine-specific small chain
VACC_DN128373_c0_g1	-9.10566	-0.13068	5.42e-14	4.49625e-12	NA
VACC_DN20656_c0_g1	-6.32597	-0.145181	5.42e-14	4.49625e-12	NA
VACC_DN17838_c0_g1	-5.43786	-0.122666	5.42e-14	4.49625e-12	Probable glycosidase crf1
VACC_DN148104_c0_g1	-4.46078	-0.114793	5.42e-14	4.49625e-12	10 kDa heat shock protein, mitochondrial
VACC_DN73952_c0_g1	-2.30158	1.8987	5.75e-14	4.7668e-12	60S ribosomal protein L30
VACC_DN80307_c0_g1	-3.21957	0.648825	5.96e-14	4.92936e-12	NA
VACC_DN77896_c0_g1	-2.55097	1.43522	6.14e-14	5.06586e-12	ATP synthase subunit b, mitochondrial
VACC_DN80348_c1_g1	-3.19781	0.72488	6.29e-14	5.18142e-12	Putative phospholipid-transporting ATPase 9
VACC_DN92410_c1_g1	-1.78499	3.69702	6.64e-14	5.46018e-12	NA
VACC_DN82224_c1_g1	-3.50917	0.456248	6.71e-14	5.51055e-12	NA
VACC_DN90038_c1_g1	-2.04797	2.49846	7.57e-14	6.20941e-12	Polygalacturonase inhibitor
VACC_DN22979_c0_g1	-2.02889	2.56518	7.98e-14	6.54237e-12	40S ribosomal protein S3a
VACC_DN72079_c0_g1	-2.09576	2.389	8.07e-14	6.60652e-12	40S ribosomal protein S16
VACC_DN85913_c0_g1	-3.2937	0.614347	8.8e-14	7.1917e-12	Germin-like protein subfamily 3 member 2
VACC_DN76994_c0_g1	-2.33389	1.77046	8.97e-14	7.29313e-12	NA
VACC_DN104223_c0_g1	-9.0701	-0.168164	8.98e-14	7.29313e-12	NA
VACC_DN58264_c0_g2	-9.0701	-0.168164	8.98e-14	7.29313e-12	Vacuolar protease A
VACC_DN92497_c0_g1	-9.0701	-0.168164	8.98e-14	7.29313e-12	NA
VACC_DN151386_c0_g1	-9.0701	-0.168164	8.98e-14	7.29313e-12	Endoplasmic reticulum oxidoreductin-1
VACC_DN87473_c0_g1	-1.99635	2.65411	9.82e-14	7.96005e-12	NA
VACC_DN32457_c0_g1	-2.11604	2.24063	1.19e-13	9.66065e-12	60S ribosomal protein L15
VACC_DN91222_c1_g1	-3.91738	0.174666	1.26e-13	1.01933e-11	NA
VACC_DN83014_c1_g1	-3.91738	0.174666	1.26e-13	1.01933e-11	NA
VACC_DN86063_c0_g1	-2.38103	1.69645	1.27e-13	1.02346e-11	Muscle LIM protein Mlp84B
VACC_DN91305_c0_g1	-2.35256	1.70181	1.27e-13	1.02346e-11	Nucleolar GTP-binding protein 1
VACC_DN71793_c1_g1	-2.79151	1.02353	1.38e-13	1.11048e-11	NA
VACC_DN155692_c0_g1	-2.10981	2.27007	1.48e-13	1.18979e-11	60S ribosomal protein L35
VACC_DN129734_c0_g1	-5.4014	-0.159718	1.49e-13	1.18979e-11	NA
VACC_DN160098_c0_g1	-5.4014	-0.159718	1.49e-13	1.18979e-11	NA
VACC_DN87900_c2_g2	-5.4014	-0.159718	1.49e-13	1.18979e-11	ADP-ribosylation factor
VACC_DN146569_c0_g1	-5.4014	-0.159718	1.49e-13	1.18979e-11	Alpha-amylase 2
VACC_DN122698_c0_g1	-4.81835	-0.174291	1.49e-13	1.18979e-11	60S ribosomal protein L38
VACC_DN160162_c0_g1	-4.81835	-0.174291	1.49e-13	1.18979e-11	26S protease regulatory subunit 4 homolog
VACC_DN82580_c4_g1	-4.00289	0.0303309	1.71e-13	1.35728e-11	NA
VACC_DN68718_c0_g1	-2.00701	2.50727	1.98e-13	1.57441e-11	60S ribosomal protein L31
VACC_DN83939_c1_g1	-2.49841	1.42876	2.06e-13	1.63503e-11	V-type proton ATPase subunit B
VACC_DN76940_c0_g1	-2.28	1.83091	2.08e-13	1.6472e-11	Translationally-controlled tumor protein homolog
VACC_DN85714_c1_g1	-2.10065	2.26267	2.12e-13	1.676e-11	NA
VACC_DN83060_c0_g1	-2.38986	1.61259	2.34e-13	1.84986e-11	NA
VACC_DN160137_c0_g1	-9.03365	-0.206543	2.49e-13	1.94431e-11	NA
VACC_DN151049_c0_g1	-9.03365	-0.206543	2.49e-13	1.94431e-11	Protein transport protein SEC61 subunit alpha
VACC_DN132747_c0_g1	-9.03365	-0.206543	2.49e-13	1.94431e-11	Protein transport protein Sec61 subunit beta
VACC_DN87900_c3_g2	-9.03365	-0.206543	2.49e-13	1.94431e-11	ADP-ribosylation factor
VACC_DN56079_c0_g1	-9.03365	-0.206543	2.49e-13	1.94431e-11	NA
VACC_DN151504_c1_g1	-6.25211	-0.221485	2.49e-13	1.94431e-11	NA
VACC_DN83926_c6_g1	-5.364	-0.197637	2.49e-13	1.94431e-11	Heat shock 70 kDa protein
VACC_DN77601_c0_g1	-4.77995	-0.212425	2.49e-13	1.94431e-11	Serine proteases 1/2
VACC_DN122437_c0_g1	-4.77995	-0.212425	2.49e-13	1.94431e-11	Malate dehydrogenase, mitochondrial
VACC_DN91069_c2_g1	-1.86198	3.00699	2.74e-13	2.13939e-11	Lysine histidine transporter 1
VACC_DN85521_c2_g2	-3.96818	-0.00294555	2.76e-13	2.15251e-11	Cytochrome P450 94B3
VACC_DN76109_c0_g1	-2.48896	1.38233	3.26e-13	2.53725e-11	NA
VACC_DN76296_c0_g1	-3.56207	0.364473	3.61e-13	2.80064e-11	Phosphate carrier protein, mitochondrial
VACC_DN74898_c0_g1	-3.42683	0.379463	3.61e-13	2.80064e-11	NA
VACC_DN70487_c0_g1	-3.42683	0.379463	3.61e-13	2.80064e-11	Ubiquitin carboxyl-terminal hydrolase 64E
VACC_DN69051_c0_g1	-2.31018	1.72318	3.67e-13	2.83985e-11	NA
VACC_DN86738_c2_g1	-2.28243	1.75473	3.82e-13	2.94934e-11	Beta-fructofuranosidase, insoluble isoenzyme CWINV1
VACC_DN134443_c0_g1	-8.99624	-0.245859	4.16e-13	3.1952e-11	Acetyl-CoA carboxylase
VACC_DN101251_c0_g1	-8.99624	-0.245859	4.16e-13	3.1952e-11	NA
VACC_DN59096_c2_g1	-6.21371	-0.261029	4.16e-13	3.1952e-11	Cell division control protein 3
VACC_DN18426_c0_g1	-6.21371	-0.261029	4.16e-13	3.1952e-11	Cell wall alpha-1,3-glucan synthase ags1
VACC_DN4124_c0_g1	-5.3256	-0.236461	4.16e-13	3.1952e-11	NA
VACC_DN72381_c0_g1	-2.09824	2.13626	4.2e-13	3.22138e-11	40S ribosomal protein S12
VACC_DN90581_c2_g2	-2.55884	1.2332	4.24e-13	3.25071e-11	7-deoxyloganetin glucosyltransferase
VACC_DN20779_c0_g1	-1.98317	2.48829	4.33e-13	3.31144e-11	40S ribosomal protein S25
VACC_DN65015_c0_g1	-1.79862	3.21116	4.49e-13	3.42837e-11	60S ribosomal protein L6
VACC_DN88082_c1_g3	-1.85532	2.91905	5.22e-13	3.98077e-11	Beta-amyrin 28-oxidase
VACC_DN83926_c5_g2	-1.68038	3.94376	5.41e-13	4.12086e-11	NAD-specific glutamate dehydrogenase
VACC_DN80320_c0_g1	-1.84167	3.00006	5.47e-13	4.15712e-11	60S ribosomal protein L10a-2
VACC_DN88423_c1_g1	-3.53354	0.337732	5.53e-13	4.19638e-11	Titin
VACC_DN75851_c0_g2	-2.65465	1.12428	6.08e-13	4.60549e-11	Blue copper protein
VACC_DN88548_c0_g1	-2.65465	1.12428	6.08e-13	4.60549e-11	Dirigent protein 23
VACC_DN83616_c0_g1	-3.21851	0.54535	6.3e-13	4.76728e-11	Paxillin
VACC_DN78030_c0_g1	-2.59549	1.17206	6.89e-13	5.20858e-11	Polygalacturonase inhibitor
VACC_DN81086_c3_g1	-4.18749	-0.0577429	7.3e-13	5.50514e-11	UDP-glycosyltransferase 91D1
VACC_DN74554_c0_g1	-2.11167	2.07089	7.39e-13	5.56658e-11	Probable citrate synthase, mitochondrial
VACC_DN78628_c0_g1	-2.33594	1.53579	7.87e-13	5.92659e-11	NA
VACC_DN89789_c1_g2	-3.33116	0.419977	9.22e-13	6.93223e-11	Coatomer subunit beta'-2
VACC_DN91095_c1_g1	-2.57736	1.1565	9.36e-13	7.02452e-11	Agglutinin-2
VACC_DN75685_c0_g1	-2.52369	1.20319	1.04e-12	7.79198e-11	NA
VACC_DN90352_c0_g3	-1.81555	3.00617	1.07e-12	7.97915e-11	Probable indole-3-acetic acid-amido synthetase GH3.1
VACC_DN91289_c2_g1	-2.08622	2.10788	1.09e-12	8.14357e-11	Cannabidiolic acid synthase-like 1
VACC_DN113177_c0_g1	-8.95785	-0.286155	1.17e-12	8.62152e-11	NA
VACC_DN150967_c0_g1	-8.95785	-0.286155	1.17e-12	8.62152e-11	Branched-chain-amino-acid aminotransferase, mitochondrial
VACC_DN110235_c0_g1	-8.95785	-0.286155	1.17e-12	8.62152e-11	2-oxoglutarate dehydrogenase, mitochondrial
VACC_DN104357_c0_g1	-6.17426	-0.30156	1.17e-12	8.62152e-11	Probable protein transport protein Sec61 subunit gamma
VACC_DN123816_c0_g1	-6.17426	-0.30156	1.17e-12	8.62152e-11	Endoglucanase gh5-1
VACC_DN81469_c0_g1	-6.17426	-0.30156	1.17e-12	8.62152e-11	Heat shock protein 27
VACC_DN18437_c0_g1	-6.17426	-0.30156	1.17e-12	8.62152e-11	NA
VACC_DN74180_c0_g3	-6.17426	-0.30156	1.17e-12	8.62152e-11	Larval cuticle protein 5
VACC_DN105765_c0_g1	-6.17426	-0.30156	1.17e-12	8.62152e-11	Pathogenesis-related protein 1A
VACC_DN128280_c0_g1	-6.17426	-0.30156	1.17e-12	8.62152e-11	Importin subunit beta-1
VACC_DN160177_c0_g1	-5.28616	-0.276233	1.17e-12	8.62152e-11	Glucokinase
VACC_DN18210_c0_g1	-5.28616	-0.276233	1.17e-12	8.62152e-11	Eukaryotic translation initiation factor eIF-1
VACC_DN140756_c0_g1	-4.30498	-0.266512	1.17e-12	8.62152e-11	Protein arg-6, mitochondrial
VACC_DN90351_c0_g1	-4.15103	-0.0929923	1.19e-12	8.74528e-11	Sugar transport protein 13
VACC_DN74110_c0_g1	-2.05997	2.12389	1.31e-12	9.62821e-11	40S ribosomal protein S15
VACC_DN92261_c0_g2	-1.72454	3.41423	1.36e-12	9.97485e-11	Probable indole-3-acetic acid-amido synthetase GH3.1
VACC_DN87877_c1_g2	-2.68123	1.04139	1.38e-12	1.00759e-10	Probable L-type lectin-domain containing receptor kinase S.5
VACC_DN52194_c0_g3	-1.96665	2.34669	1.41e-12	1.03177e-10	60S ribosomal protein L10
VACC_DN90327_c0_g11	-2.13992	1.88365	1.63e-12	1.19325e-10	Zinc finger protein ZAT10
VACC_DN89528_c0_g1	-1.76885	3.13474	1.66e-12	1.2094e-10	Alpha-amylase
VACC_DN91728_c3_g6	-1.67966	3.6479	1.66e-12	1.21122e-10	Aldo-keto reductase family 4 member C10
VACC_DN76592_c1_g3	-3.53102	0.179663	1.71e-12	1.24763e-10	Cell division control protein 48
VACC_DN80862_c0_g2	-2.3036	1.57168	1.81e-12	1.31698e-10	NA
VACC_DN87979_c0_g1	-2.54994	1.18004	1.89e-12	1.37505e-10	L-lactate dehydrogenase
VACC_DN77440_c0_g1	-2.66162	1.0244	1.9e-12	1.37527e-10	Peptidyl-prolyl cis-trans isomerase 6
VACC_DN77186_c3_g1	-2.24434	1.66874	1.93e-12	1.39558e-10	NA
VACC_DN83010_c0_g2	-3.02809	0.571188	1.97e-12	1.41284e-10	NA
VACC_DN13926_c0_g1	-8.9184	-0.327479	1.97e-12	1.41284e-10	NA
VACC_DN36698_c1_g1	-8.9184	-0.327479	1.97e-12	1.41284e-10	Alpha-amylase 2
VACC_DN107591_c0_g1	-8.9184	-0.327479	1.97e-12	1.41284e-10	1,3-beta-glucan synthase component FKS1
VACC_DN44472_c1_g1	-8.9184	-0.327479	1.97e-12	1.41284e-10	Extracellular metalloproteinase mep
VACC_DN11865_c0_g1	-8.9184	-0.327479	1.97e-12	1.41284e-10	V-type proton ATPase catalytic subunit A
VACC_DN141060_c0_g1	-6.1337	-0.343123	1.97e-12	1.41284e-10	Actin-related protein 2
VACC_DN165023_c0_g1	-5.2456	-0.316996	1.97e-12	1.41284e-10	Peptidyl-prolyl cis-trans isomerase D
VACC_DN115069_c0_g1	-5.2456	-0.316996	1.97e-12	1.41284e-10	NA
VACC_DN145298_c0_g1	-5.2456	-0.316996	1.97e-12	1.41284e-10	NA
VACC_DN67811_c0_g1	-2.09536	1.99781	1.99e-12	1.4228e-10	60S ribosomal protein L44
VACC_DN87153_c0_g1	-2.19335	1.75963	1.99e-12	1.4228e-10	NA
VACC_DN84359_c0_g1	-3.3395	0.298811	1.99e-12	1.4228e-10	NA
VACC_DN83601_c1_g1	-3.78636	0.0497732	2.02e-12	1.44205e-10	Glutathione S-transferase U18
VACC_DN75943_c0_g1	-1.97258	2.29041	2.42e-12	1.71929e-10	60S ribosomal protein L34
VACC_DN78954_c0_g2	-1.7497	3.16597	2.59e-12	1.83839e-10	40S ribosomal protein S4
VACC_DN81239_c0_g1	-2.48084	1.21097	2.76e-12	1.95632e-10	ATP-dependent RNA helicase p62
VACC_DN81196_c0_g1	-2.87901	0.769508	2.83e-12	2.00419e-10	NA
VACC_DN79634_c0_g1	-2.80922	0.780399	2.83e-12	2.00419e-10	NA
VACC_DN132912_c0_g1	-8.87784	-0.369881	3.33e-12	2.35079e-10	NA
VACC_DN107631_c0_g1	-8.87784	-0.369881	3.33e-12	2.35079e-10	Adenine phosphoribosyltransferase
VACC_DN155837_c0_g1	-8.87784	-0.369881	3.33e-12	2.35079e-10	NA
VACC_DN113238_c0_g1	-5.20387	-0.358798	3.33e-12	2.35079e-10	Cytochrome b-c1 complex subunit 7
VACC_DN75210_c1_g1	-2.78768	0.830509	3.38e-12	2.37348e-10	Glutamate receptor 2.7
VACC_DN81440_c0_g1	-2.78768	0.830509	3.38e-12	2.37348e-10	Short-chain dehydrogenase reductase 2a
VACC_DN91222_c0_g1	-2.78768	0.830509	3.38e-12	2.37348e-10	NA
VACC_DN71010_c0_g1	-2.04473	2.07456	3.44e-12	2.41113e-10	NA
VACC_DN76036_c3_g1	-2.3452	1.40927	3.51e-12	2.46158e-10	NA
VACC_DN88817_c3_g2	-2.34273	1.44194	3.61e-12	2.53083e-10	GABA transporter 1
VACC_DN82061_c1_g1	-2.27561	1.5175	3.78e-12	2.64027e-10	NA
VACC_DN77625_c0_g2	-2.12455	1.82529	3.89e-12	2.71902e-10	Importin-5
VACC_DN73372_c0_g1	-2.57878	1.05897	3.99e-12	2.78229e-10	NA
VACC_DN78581_c0_g1	-2.78616	0.760204	4.04e-12	2.81571e-10	NA
VACC_DN84848_c0_g1	-3.11174	0.448444	4.65e-12	3.23475e-10	NA
VACC_DN87682_c3_g2	-2.41648	1.24121	5.24e-12	3.64231e-10	Probable WRKY transcription factor 33
VACC_DN92211_c3_g2	-1.5941	4.00835	5.38e-12	3.73227e-10	Potassium transporter 5
VACC_DN21190_c0_g1	-1.90576	2.41345	5.41e-12	3.74864e-10	60S ribosomal protein L5
VACC_DN137514_c0_g1	-6.09197	-0.385771	5.65e-12	3.88302e-10	Acyl carrier protein, mitochondrial
VACC_DN59900_c1_g1	-6.09197	-0.385771	5.65e-12	3.88302e-10	Isocitrate dehydrogenase [NAD] subunit 2, mitochondrial
VACC_DN152810_c0_g1	-6.09197	-0.385771	5.65e-12	3.88302e-10	NA
VACC_DN121041_c0_g1	-6.09197	-0.385771	5.65e-12	3.88302e-10	Acyl-CoA-binding protein homolog
VACC_DN34340_c0_g1	-6.09197	-0.385771	5.65e-12	3.88302e-10	NA
VACC_DN74941_c1_g1	-6.09197	-0.385771	5.65e-12	3.88302e-10	rRNA 2'-O-methyltransferase fibrillarin
VACC_DN74919_c3_g2	-2.49485	1.13317	6.33e-12	4.34262e-10	NA
VACC_DN72521_c0_g1	-1.92734	2.30067	6.4e-12	4.38813e-10	40S ribosomal protein S24
VACC_DN91898_c0_g4	-1.74479	3.01143	6.58e-12	4.50711e-10	Respiratory burst oxidase homolog protein C
VACC_DN76853_c0_g1	-2.43923	1.21871	7.01e-12	4.7975e-10	NA
VACC_DN80332_c0_g1	-3.27819	0.24271	7.3e-12	4.98599e-10	NA
VACC_DN90150_c0_g1	-2.27836	1.42252	7.99e-12	5.44527e-10	Endoplasmin
VACC_DN73284_c0_g1	-2.16387	1.65749	8.01e-12	5.45688e-10	60S ribosomal protein L37a
VACC_DN86509_c0_g1	-2.18941	1.62376	8.07e-12	5.49293e-10	NA
VACC_DN77221_c0_g1	-2.24558	1.49278	8.12e-12	5.51843e-10	Phosphoglycerate mutase 2
VACC_DN84095_c0_g1	-2.09185	1.84482	8.98e-12	6.09392e-10	Protein transport protein Sec61 subunit alpha isoform 2
VACC_DN76406_c1_g1	-2.42645	1.16512	9e-12	6.10372e-10	NA
VACC_DN155670_c0_g1	-8.83611	-0.413415	9.6e-12	6.43641e-10	Serine hydroxymethyltransferase, cytosolic
VACC_DN166702_c0_g1	-8.83611	-0.413415	9.6e-12	6.43641e-10	1,3-beta-glucanosyltransferase ARB_07487
VACC_DN2461_c0_g1	-8.83611	-0.413415	9.6e-12	6.43641e-10	Peptidyl-prolyl cis-trans isomerase D
VACC_DN103016_c0_g1	-8.83611	-0.413415	9.6e-12	6.43641e-10	NA
VACC_DN63652_c0_g1	-6.049	-0.429556	9.6e-12	6.43641e-10	Aspartate aminotransferase, mitochondrial
VACC_DN10793_c0_g1	-6.049	-0.429556	9.6e-12	6.43641e-10	1,3-beta-glucan synthase component FKS1
VACC_DN75416_c2_g2	-5.1609	-0.401688	9.6e-12	6.43641e-10	NA
VACC_DN113579_c0_g1	-5.1609	-0.401688	9.6e-12	6.43641e-10	T-complex protein 1 subunit alpha
VACC_DN64053_c0_g1	-4.57095	-0.417632	9.6e-12	6.43641e-10	NA
VACC_DN161610_c0_g1	-4.57095	-0.417632	9.6e-12	6.43641e-10	Bifunctional dTDP-4-dehydrorhamnose 3,5-epimerase/dTDP-4-dehydrorhamnose reductase
VACC_DN91941_c1_g1	-1.55809	4.19369	9.75e-12	6.53233e-10	Probable sulfate transporter 3.5
VACC_DN88164_c4_g1	-2.8332	0.653086	9.97e-12	6.67216e-10	Peroxidase 51
VACC_DN91232_c0_g1	-1.78675	2.71655	1.04e-11	6.92759e-10	Vigilin
VACC_DN81220_c1_g4	-3.24654	0.213914	1.13e-11	7.52599e-10	NA
VACC_DN69980_c0_g1	-1.89644	2.33551	1.13e-11	7.54822e-10	60S ribosomal protein L28
VACC_DN78727_c0_g1	-2.73892	0.719025	1.18e-11	7.87725e-10	Protein anoxia up-regulated
VACC_DN91709_c3_g6	-2.6483	0.89888	1.21e-11	8.03474e-10	NA
VACC_DN86560_c5_g1	-2.04212	1.89263	1.3e-11	8.65446e-10	NA
VACC_DN75676_c0_g1	-2.33383	1.32781	1.34e-11	8.87445e-10	40S ribosomal protein S14
VACC_DN80734_c0_g2	-2.26123	1.47395	1.36e-11	8.98706e-10	Calreticulin
VACC_DN79441_c0_g1	-2.0032	1.98394	1.41e-11	9.34607e-10	Glucose-6-phosphate isomerase
VACC_DN24415_c1_g1	-8.79314	-0.458139	1.64e-11	1.06598e-09	NA
VACC_DN117873_c0_g1	-8.79314	-0.458139	1.64e-11	1.06598e-09	NA
VACC_DN123917_c0_g1	-8.79314	-0.458139	1.64e-11	1.06598e-09	30 kDa heat shock protein
VACC_DN12932_c1_g1	-8.79314	-0.458139	1.64e-11	1.06598e-09	Dolichyl-diphosphooligosaccharide--protein glycosyltransferase subunit stt3
VACC_DN93981_c0_g1	-8.79314	-0.458139	1.64e-11	1.06598e-09	Adenylate kinase
VACC_DN134619_c0_g1	-8.79314	-0.458139	1.64e-11	1.06598e-09	NA
VACC_DN55600_c0_g2	-8.79314	-0.458139	1.64e-11	1.06598e-09	NADH-ubiquinone oxidoreductase 49 kDa subunit, mitochondrial
VACC_DN107221_c0_g1	-8.79314	-0.458139	1.64e-11	1.06598e-09	Probable succinate dehydrogenase [ubiquinone] flavoprotein subunit, mitochondrial
VACC_DN36697_c0_g1	-6.00471	-0.474537	1.64e-11	1.06598e-09	Microtubule integrity protein mal3
VACC_DN99969_c0_g1	-6.00471	-0.474537	1.64e-11	1.06598e-09	NA
VACC_DN131844_c0_g1	-6.00471	-0.474537	1.64e-11	1.06598e-09	Eukaryotic translation initiation factor 3 subunit C
VACC_DN30180_c0_g1	-5.1166	-0.445722	1.64e-11	1.06598e-09	Uncharacterized RNA-binding protein C17H9.04c
VACC_DN128421_c0_g1	-5.1166	-0.445722	1.64e-11	1.06598e-09	NA
VACC_DN48226_c0_g1	-4.52526	-0.461913	1.64e-11	1.06598e-09	NA
VACC_DN87534_c1_g2	-2.04524	1.82988	1.71e-11	1.11015e-09	NA
VACC_DN82912_c0_g1	-1.9919	1.97497	1.72e-11	1.11974e-09	Spectrin alpha chain
VACC_DN91243_c1_g1	-2.24581	1.46128	1.75e-11	1.13532e-09	Calcium-dependent protein kinase 2
VACC_DN87902_c5_g3	-2.24581	1.46128	1.75e-11	1.13532e-09	Linoleate 13S-lipoxygenase 2-1, chloroplastic
VACC_DN88150_c0_g1	-2.24581	1.46128	1.75e-11	1.13532e-09	Mitochondrial phosphate carrier protein 3, mitochondrial
VACC_DN78774_c0_g3	-3.01339	0.462415	2.05e-11	1.32715e-09	NA
VACC_DN81545_c0_g1	-2.43757	1.08486	2.13e-11	1.37828e-09	Metalloendoproteinase 3-MMP
VACC_DN69563_c0_g1	-3.85877	-0.107054	2.16e-11	1.39236e-09	NA
VACC_DN73200_c0_g1	-1.91256	2.1466	2.24e-11	1.44545e-09	Ubiquitin-40S ribosomal protein S27a
VACC_DN79039_c0_g1	-2.19932	1.45494	2.27e-11	1.46006e-09	Eukaryotic translation initiation factor 3 subunit B
VACC_DN79900_c0_g4	-1.95467	2.04013	2.27e-11	1.46419e-09	Tetrahydrocannabinolic acid synthase
VACC_DN83768_c0_g1	-3.13168	0.356732	2.35e-11	1.5121e-09	NA
VACC_DN77547_c0_g1	-3.02614	0.371721	2.35e-11	1.5121e-09	NA
VACC_DN63886_c0_g1	-2.78449	0.686443	2.43e-11	1.55823e-09	Fatty acid-binding protein, muscle
VACC_DN90324_c0_g2	-2.7147	0.69803	2.43e-11	1.55823e-09	NA
VACC_DN89395_c1_g1	-3.39695	0.05582	2.59e-11	1.65565e-09	Blue copper protein
VACC_DN73303_c0_g1	-3.21417	0.184598	2.71e-11	1.73069e-09	Probable protein phosphatase 2C 4
VACC_DN116246_c0_g1	-8.74885	-0.504116	2.8e-11	1.77389e-09	NADH-ubiquinone oxidoreductase 21 kDa subunit, mitochondrial
VACC_DN56079_c1_g1	-8.74885	-0.504116	2.8e-11	1.77389e-09	NA
VACC_DN158697_c0_g1	-8.74885	-0.504116	2.8e-11	1.77389e-09	NA
VACC_DN157518_c0_g1	-8.74885	-0.504116	2.8e-11	1.77389e-09	NA
VACC_DN16750_c0_g1	-8.74885	-0.504116	2.8e-11	1.77389e-09	Probable peptide transporter ptr2
VACC_DN67043_c1_g1	-8.74885	-0.504116	2.8e-11	1.77389e-09	Phosphoglucomutase
VACC_DN108947_c0_g1	-8.74885	-0.504116	2.8e-11	1.77389e-09	NA
VACC_DN149234_c0_g1	-5.07091	-0.490958	2.8e-11	1.77389e-09	NA
VACC_DN83466_c1_g1	-2.67902	0.801878	3.03e-11	1.92251e-09	NA
VACC_DN89311_c0_g1	-2.60463	0.861377	3.29e-11	2.07767e-09	Probable aldo-keto reductase 3
VACC_DN63472_c0_g1	-1.91465	2.11459	3.36e-11	2.12525e-09	40S ribosomal protein S17
VACC_DN83222_c0_g1	-1.52529	4.04729	3.51e-11	2.21659e-09	Polygalacturonase inhibitor
VACC_DN86624_c0_g2	-1.94081	2.06538	3.69e-11	2.32276e-09	Phosphate carrier protein, mitochondrial
VACC_DN70885_c0_g1	-3.36139	0.0233345	4.09e-11	2.57425e-09	Cytochrome c oxidase subunit 6B1
VACC_DN83178_c0_g1	-3.3163	0.136975	4.2e-11	2.64173e-09	Adenylyl cyclase-associated protein 1
VACC_DN80223_c0_g1	-1.76016	2.56449	4.26e-11	2.67693e-09	NDR1/HIN1-Like protein 3
VACC_DN88920_c0_g1	-1.47623	4.57119	4.3e-11	2.69693e-09	Chitinase 2
VACC_DN86782_c0_g1	-1.64687	3.11026	4.4e-11	2.76071e-09	Internal alternative NAD(P)H-ubiquinone oxidoreductase A1, mitochondrial
VACC_DN152845_c0_g1	-5.95901	-0.520777	4.79e-11	2.99043e-09	NA
VACC_DN20906_c0_g1	-5.95901	-0.520777	4.79e-11	2.99043e-09	Threonine--tRNA ligase, cytoplasmic
VACC_DN116947_c0_g1	-5.95901	-0.520777	4.79e-11	2.99043e-09	NA
VACC_DN72538_c0_g4	-5.02372	-0.537459	4.79e-11	2.99043e-09	NA
VACC_DN140909_c0_g1	-4.47807	-0.507401	4.79e-11	2.99043e-09	NA
VACC_DN86620_c0_g1	-2.51635	0.900092	4.85e-11	3.02522e-09	NA
VACC_DN81636_c0_g2	-2.02943	1.79486	4.99e-11	3.10708e-09	Adenine/guanine permease AZG1
VACC_DN79372_c0_g1	-2.23003	1.38284	5.03e-11	3.12691e-09	NA
VACC_DN75755_c0_g1	-1.86244	2.21945	5.13e-11	3.18823e-09	60S ribosomal protein L35a
VACC_DN86009_c0_g2	-1.57524	3.50016	5.17e-11	3.21005e-09	Heat shock protein 83
VACC_DN76202_c0_g2	-2.3474	1.14197	5.42e-11	3.36166e-09	PDZ and LIM domain protein Zasp
VACC_DN90324_c0_g1	-3.82037	-0.14328	5.63e-11	3.48697e-09	NA
VACC_DN73584_c0_g1	-3.28241	0.106155	6.53e-11	4.03946e-09	Lambda-crystallin homolog
VACC_DN89926_c0_g1	-1.81332	2.35526	6.59e-11	4.07553e-09	Protein NRT1/ PTR FAMILY 2.11
VACC_DN81882_c0_g2	-2.86483	0.426539	6.72e-11	4.14331e-09	NA
VACC_DN91506_c1_g3	-2.86483	0.426539	6.72e-11	4.14331e-09	NA
VACC_DN75936_c0_g1	-1.72466	2.65849	7.63e-11	4.69821e-09	60S ribosomal protein L11
VACC_DN49769_c0_g1	-2.12596	1.48659	7.64e-11	4.7042e-09	40S ribosomal protein S27
VACC_DN82880_c2_g4	-3.07165	0.302868	8.04e-11	4.93191e-09	NA
VACC_DN83931_c1_g1	-3.07165	0.302868	8.04e-11	4.93191e-09	Probable mannitol dehydrogenase
VACC_DN83328_c7_g1	-2.96611	0.31847	8.04e-11	4.93191e-09	Ethylene-responsive transcription factor 2
VACC_DN76685_c0_g1	-2.83479	0.489851	8.05e-11	4.93614e-09	Uncharacterized protein At1g66480
VACC_DN8021_c0_g1	-8.70315	-0.551413	8.24e-11	4.94662e-09	V-type proton ATPase 16 kDa proteolipid subunit
VACC_DN98573_c0_g1	-8.70315	-0.551413	8.24e-11	4.94662e-09	Probable FAD-dependent monooxygenase
VACC_DN39404_c1_g1	-8.70315	-0.551413	8.24e-11	4.94662e-09	Transketolase, chloroplastic
VACC_DN37956_c0_g1	-8.70315	-0.551413	8.24e-11	4.94662e-09	FK506-binding protein 4
VACC_DN60784_c0_g1	-8.70315	-0.551413	8.24e-11	4.94662e-09	Polygalacturonase
VACC_DN153360_c0_g1	-8.70315	-0.551413	8.24e-11	4.94662e-09	Probable ATP-citrate synthase subunit 2
VACC_DN141480_c0_g1	-8.70315	-0.551413	8.24e-11	4.94662e-09	NA
VACC_DN19982_c0_g1	-8.70315	-0.551413	8.24e-11	4.94662e-09	Probable aspartic-type endopeptidase AFUA_3G01220
VACC_DN66381_c1_g1	-8.65596	-0.600105	8.24e-11	4.94662e-09	GTP-binding nuclear protein GSP1/Ran
VACC_DN107286_c0_g1	-8.65596	-0.600105	8.24e-11	4.94662e-09	FK506-binding protein 2
VACC_DN92481_c0_g1	-8.65596	-0.600105	8.24e-11	4.94662e-09	Eukaryotic translation initiation factor 3 subunit G
VACC_DN30054_c0_g1	-8.65596	-0.600105	8.24e-11	4.94662e-09	NA
VACC_DN16787_c0_g1	-5.91182	-0.568344	8.24e-11	4.94662e-09	NA
VACC_DN19348_c0_g1	-5.91182	-0.568344	8.24e-11	4.94662e-09	Mitochondrial import receptor subunit tom40
VACC_DN101273_c0_g1	-5.91182	-0.568344	8.24e-11	4.94662e-09	Heat shock protein hsp98
VACC_DN160189_c0_g1	-5.91182	-0.568344	8.24e-11	4.94662e-09	NA
VACC_DN114824_c0_g1	-5.91182	-0.568344	8.24e-11	4.94662e-09	NA
VACC_DN82419_c0_g3	-4.97493	-0.585291	8.24e-11	4.94662e-09	Larval cuticle protein 8
VACC_DN154107_c0_g1	-4.42928	-0.554159	8.24e-11	4.94662e-09	Ubiquitin-conjugating enzyme E2-16 kDa
VACC_DN337_c0_g1	-4.42928	-0.554159	8.24e-11	4.94662e-09	NA
VACC_DN85980_c0_g1	-1.77513	2.41841	8.52e-11	5.10707e-09	Putative 12-oxophytodienoate reductase 11
VACC_DN77936_c0_g1	-2.55959	0.822965	8.99e-11	5.38411e-09	NA
VACC_DN44214_c0_g1	-3.78092	-0.18032	9.13e-11	5.46102e-09	Calcium-transporting ATPase 4, plasma membrane-type
VACC_DN88886_c1_g1	-2.32831	1.12616	9.77e-11	5.82762e-09	2-oxoglutarate dehydrogenase, mitochondrial
VACC_DN73246_c0_g1	-2.42933	0.982585	9.77e-11	5.82762e-09	V-type proton ATPase subunit G
VACC_DN70094_c0_g1	-2.11037	1.47406	9.82e-11	5.84957e-09	NADH-ubiquinone oxidoreductase chain 5
VACC_DN78740_c0_g1	-2.37381	1.07703	9.84e-11	5.84999e-09	Cytochrome c oxidase subunit 5A, mitochondrial
VACC_DN86128_c0_g1	-2.33096	1.08558	9.84e-11	5.84999e-09	NADH-ubiquinone oxidoreductase 75 kDa subunit, mitochondrial
VACC_DN57376_c0_g1	-1.96057	1.84906	9.98e-11	5.932e-09	Eukaryotic translation initiation factor 3 subunit A
VACC_DN79049_c1_g1	-3.49141	-0.0300319	1.03e-10	6.08741e-09	NA
VACC_DN75627_c0_g1	-3.49141	-0.0300319	1.03e-10	6.08741e-09	L-ascorbate oxidase
VACC_DN90696_c0_g1	-2.63951	0.633338	1.04e-10	6.13276e-09	NA
VACC_DN77094_c1_g1	-2.1969	1.35582	1.11e-10	6.54344e-09	14-3-3 protein zeta
VACC_DN86590_c3_g1	-2.6235	0.68841	1.13e-10	6.66166e-09	Peroxidase 4
VACC_DN82630_c2_g1	-2.54777	0.752581	1.2e-10	7.09265e-09	Adenine/guanine permease AZG1
VACC_DN92447_c5_g2	-1.6073	3.13159	1.22e-10	7.1897e-09	NA
VACC_DN70195_c0_g1	-2.22958	1.24201	1.22e-10	7.20646e-09	40S ribosomal protein S21
VACC_DN83566_c1_g1	-1.68739	2.71231	1.3e-10	7.62973e-09	Glucose-6-phosphate/phosphate translocator 1, chloroplastic
VACC_DN87715_c0_g1	-1.50272	3.81095	1.3e-10	7.62973e-09	Amino-acid permease BAT1 homolog
VACC_DN86371_c0_g1	-2.41389	0.919612	1.33e-10	7.78112e-09	NA
VACC_DN80828_c0_g1	-2.40303	1.00905	1.34e-10	7.84211e-09	Wound-induced protein 1
VACC_DN84437_c1_g1	-2.40303	1.00905	1.34e-10	7.84211e-09	IQ domain-containing protein IQM1
VACC_DN78544_c0_g1	-2.78058	0.527118	1.35e-10	7.90352e-09	Alanine aminotransferase 2
VACC_DN96777_c0_g1	-8.60717	-0.65027	1.42e-10	8.19546e-09	NA
VACC_DN131738_c0_g1	-8.60717	-0.65027	1.42e-10	8.19546e-09	NA
VACC_DN107603_c0_g1	-8.60717	-0.65027	1.42e-10	8.19546e-09	NA
VACC_DN14089_c0_g1	-8.60717	-0.65027	1.42e-10	8.19546e-09	NA
VACC_DN56506_c0_g1	-8.60717	-0.65027	1.42e-10	8.19546e-09	Zinc finger transcription factor ace1
VACC_DN21734_c0_g1	-8.60717	-0.65027	1.42e-10	8.19546e-09	MICOS complex subunit MIC60
VACC_DN149654_c0_g1	-8.60717	-0.65027	1.42e-10	8.19546e-09	Mannitol 2-dehydrogenase
VACC_DN120926_c0_g1	-8.60717	-0.65027	1.42e-10	8.19546e-09	Probable thioredoxin reductase ARB_06224
VACC_DN36614_c0_g1	-8.60717	-0.65027	1.42e-10	8.19546e-09	Probable endopolygalacturonase D
VACC_DN158674_c0_g1	-8.60717	-0.65027	1.42e-10	8.19546e-09	Adenylyl-sulfate kinase
VACC_DN125813_c0_g1	-8.60717	-0.65027	1.42e-10	8.19546e-09	NA
VACC_DN152713_c0_g1	-8.60717	-0.65027	1.42e-10	8.19546e-09	rRNA-processing protein fcf2
VACC_DN1639_c0_g1	-5.86304	-0.61731	1.42e-10	8.19546e-09	NA
VACC_DN137390_c0_g1	-5.86304	-0.61731	1.42e-10	8.19546e-09	NA
VACC_DN67288_c0_g1	-5.86304	-0.61731	1.42e-10	8.19546e-09	Heat shock protein 60
VACC_DN117750_c0_g1	-5.86304	-0.61731	1.42e-10	8.19546e-09	NA
VACC_DN82149_c1_g1	-2.68334	0.598814	1.49e-10	8.59243e-09	Patatin-like protein 2
VACC_DN82685_c0_g1	-1.82796	2.14583	1.63e-10	9.37915e-09	UDP-glycosyltransferase 87A2
VACC_DN84962_c3_g1	-3.45401	-0.064374	1.63e-10	9.37941e-09	Probable glutathione S-transferase
VACC_DN90038_c2_g1	-1.38448	5.34627	1.69e-10	9.71625e-09	Polygalacturonase inhibitor
VACC_DN86958_c0_g1	-3.86623	-0.363478	1.79e-10	1.02781e-08	E3 ubiquitin-protein ligase PUB23
VACC_DN81622_c0_g1	-3.86623	-0.363478	1.79e-10	1.02781e-08	NA
VACC_DN76068_c0_g4	-2.0819	1.48036	1.97e-10	1.12731e-08	NA
VACC_DN80468_c0_g1	-2.06957	1.49905	2.38e-10	1.35824e-08	Cytochrome c1, heme protein, mitochondrial
VACC_DN78770_c2_g1	-3.74036	-0.218209	2.41e-10	1.37771e-08	Sterile alpha and TIR motif-containing protein 1
VACC_DN143503_c0_g1	-4.92444	-0.63453	2.46e-10	1.40028e-08	Cytochrome b-c1 complex subunit 8
VACC_DN121298_c0_g1	-4.92444	-0.63453	2.46e-10	1.40028e-08	NA
VACC_DN75399_c0_g1	-4.92444	-0.63453	2.46e-10	1.40028e-08	NA
VACC_DN69793_c0_g1	-3.21215	0.0427214	2.48e-10	1.40814e-08	NA
VACC_DN86678_c1_g1	-1.87096	1.95622	2.77e-10	1.57462e-08	Probable WRKY transcription factor 26
VACC_DN75770_c0_g1	-2.90347	0.263417	2.77e-10	1.57467e-08	Rab GDP dissociation inhibitor alpha
VACC_DN91612_c2_g1	-1.7462	2.34416	2.83e-10	1.60639e-08	Mitogen-activated protein kinase 3
VACC_DN82391_c0_g1	-2.75314	0.503325	2.86e-10	1.61961e-08	NA
VACC_DN76832_c0_g1	-2.67587	0.516643	2.86e-10	1.61961e-08	Cation/H(+) antiporter 17
VACC_DN70122_c0_g1	-4.13029	-0.4336	3e-10	1.69551e-08	NA
VACC_DN70907_c0_g2	-3.82053	-0.405982	3e-10	1.69551e-08	NA
VACC_DN86130_c0_g1	-2.49892	0.711371	3.4e-10	1.91486e-08	Protein DETOXIFICATION 33
VACC_DN75296_c0_g1	-1.98273	1.64037	3.46e-10	1.94693e-08	V-type proton ATPase subunit E
VACC_DN87301_c0_g1	-1.90997	1.80941	3.47e-10	1.9536e-08	Lysosomal aspartic protease
VACC_DN82088_c1_g1	-1.68141	2.52742	3.67e-10	2.0641e-08	Heat shock 70 kDa protein cognate 4
VACC_DN88501_c0_g2	-2.0266	1.49287	3.87e-10	2.1709e-08	Glutamate dehydrogenase, mitochondrial
VACC_DN82452_c0_g1	-3.48211	-0.232911	3.93e-10	2.20473e-08	NA
VACC_DN73715_c0_g1	-3.48211	-0.232911	3.93e-10	2.20473e-08	NA
VACC_DN88157_c0_g2	-3.41561	-0.099446	4.15e-10	2.3215e-08	NA
VACC_DN82154_c0_g1	-2.72517	0.479177	4.18e-10	2.33525e-08	NA
VACC_DN156422_c0_g1	-8.55668	-0.701994	4.27e-10	2.36927e-08	NA
VACC_DN58397_c1_g1	-8.55668	-0.701994	4.27e-10	2.36927e-08	Cell wall alpha-1,3-glucan synthase mok13
VACC_DN100497_c0_g1	-8.55668	-0.701994	4.27e-10	2.36927e-08	Secreted protein ARB_01864
VACC_DN160089_c0_g1	-5.81254	-0.667756	4.27e-10	2.36927e-08	External alternative NADH-ubiquinone oxidoreductase, mitochondrial
VACC_DN25616_c0_g1	-5.81254	-0.667756	4.27e-10	2.36927e-08	Probable endo-beta-1,4-glucanase D
VACC_DN98479_c0_g1	-5.81254	-0.667756	4.27e-10	2.36927e-08	NA
VACC_DN100282_c0_g1	-4.87211	-0.685253	4.27e-10	2.36927e-08	ATP synthase subunit J, mitochondrial
VACC_DN95445_c0_g1	-4.32646	-0.651761	4.27e-10	2.36927e-08	Isocitrate dehydrogenase [NAD] subunit 2, mitochondrial
VACC_DN91775_c3_g3	-1.46588	3.71896	4.34e-10	2.40604e-08	Cytochrome P450 71D10
VACC_DN38177_c0_g1	-1.82303	2.02629	4.42e-10	2.44675e-08	60S ribosomal protein L32
VACC_DN56272_c0_g1	-2.07534	1.41629	4.43e-10	2.45047e-08	Staphylococcal nuclease domain-containing protein 1
VACC_DN74967_c0_g1	-2.61355	0.611181	4.68e-10	2.58712e-08	Pescadillo homolog
VACC_DN63414_c0_g1	-2.34327	0.911068	4.72e-10	2.60588e-08	NA
VACC_DN78971_c0_g3	-2.5348	0.678758	4.81e-10	2.64876e-08	Ethylene-responsive transcription factor 2
VACC_DN76569_c0_g1	-2.5348	0.678758	4.81e-10	2.64876e-08	NA
VACC_DN73350_c0_g1	-2.45691	0.794313	4.87e-10	2.67687e-08	NA
VACC_DN76891_c0_g2	-1.67028	2.53029	5.24e-10	2.87744e-08	NA
VACC_DN85892_c1_g1	-2.71948	0.389987	5.59e-10	3.06511e-08	Collagen alpha-1(IV) chain (Fragment)
VACC_DN70210_c0_g1	-2.05887	1.40317	5.69e-10	3.11764e-08	Ubiquitin-60S ribosomal protein L40
VACC_DN91445_c2_g1	-2.15949	1.25701	5.76e-10	3.15261e-08	7-deoxyloganetin glucosyltransferase
VACC_DN63723_c0_g1	-1.88956	1.8143	5.99e-10	3.27446e-08	NA
VACC_DN77695_c0_g1	-3.43914	-0.271896	6.43e-10	3.50752e-08	Uncharacterized protein At1g04910
VACC_DN75751_c0_g1	-3.43914	-0.271896	6.43e-10	3.50752e-08	Acyl-CoA-binding protein homolog
VACC_DN72099_c0_g2	-2.19202	1.17417	6.53e-10	3.55977e-08	Glutamine synthetase 1, mitochondrial
VACC_DN91965_c1_g3	-3.37617	-0.135277	6.62e-10	3.60426e-08	NA
VACC_DN84107_c0_g1	-3.37617	-0.135277	6.62e-10	3.60426e-08	NA
VACC_DN91234_c2_g1	-1.36602	4.75038	6.69e-10	3.63786e-08	Pathogenesis-related protein 5
VACC_DN86559_c1_g1	-1.69028	2.40417	6.83e-10	3.71032e-08	Heat shock 70 kDa protein cognate 3
VACC_DN27275_c0_g1	-8.50436	-0.755371	7.43e-10	3.9561e-08	NA
VACC_DN113256_c0_g1	-8.50436	-0.755371	7.43e-10	3.9561e-08	Casein kinase I homolog 1
VACC_DN124605_c0_g1	-8.50436	-0.755371	7.43e-10	3.9561e-08	Ammonium transporter 1
VACC_DN12318_c0_g1	-8.50436	-0.755371	7.43e-10	3.9561e-08	1,3-beta-glucan synthase component FKS1
VACC_DN105814_c0_g1	-8.50436	-0.755371	7.43e-10	3.9561e-08	Translocation protein SEC62
VACC_DN18945_c0_g1	-8.50436	-0.755371	7.43e-10	3.9561e-08	Chitin synthase 1
VACC_DN3985_c0_g1	-8.50436	-0.755371	7.43e-10	3.9561e-08	Sterol regulatory element-binding protein 1
VACC_DN16138_c0_g1	-8.50436	-0.755371	7.43e-10	3.9561e-08	Heat shock protein 60, mitochondrial
VACC_DN22590_c0_g1	-8.50436	-0.755371	7.43e-10	3.9561e-08	Malate dehydrogenase, cytoplasmic
VACC_DN163276_c0_g1	-8.50436	-0.755371	7.43e-10	3.9561e-08	Uracil phosphoribosyltransferase
VACC_DN155709_c0_g1	-8.50436	-0.755371	7.43e-10	3.9561e-08	NADH-ubiquinone oxidoreductase 20.9 kDa subunit
VACC_DN56081_c0_g1	-8.50436	-0.755371	7.43e-10	3.9561e-08	Cytochrome b-c1 complex subunit Rieske, mitochondrial
VACC_DN47479_c0_g1	-5.76022	-0.719768	7.43e-10	3.9561e-08	NA
VACC_DN94399_c0_g1	-5.76022	-0.719768	7.43e-10	3.9561e-08	Probable HECT-type ubiquitin ligase-interacting protein creD
VACC_DN112139_c0_g1	-5.76022	-0.719768	7.43e-10	3.9561e-08	Rab GDP-dissociation inhibitor
VACC_DN150958_c0_g1	-5.76022	-0.719768	7.43e-10	3.9561e-08	Cell wall alpha-1,3-glucan synthase mok13
VACC_DN140757_c0_g1	-5.76022	-0.719768	7.43e-10	3.9561e-08	Probable succinate dehydrogenase [ubiquinone] flavoprotein subunit, mitochondrial
VACC_DN125575_c0_g1	-5.76022	-0.719768	7.43e-10	3.9561e-08	Glycine cleavage system H protein, mitochondrial
VACC_DN128386_c0_g1	-5.76022	-0.719768	7.43e-10	3.9561e-08	Acetyl-CoA acetyltransferase
VACC_DN129798_c0_g1	-5.76022	-0.719768	7.43e-10	3.9561e-08	Putative ankyrin repeat protein PA3287
VACC_DN60986_c0_g1	-5.76022	-0.719768	7.43e-10	3.9561e-08	60S ribosomal protein L44
VACC_DN18544_c0_g1	-5.76022	-0.719768	7.43e-10	3.9561e-08	NA
VACC_DN88591_c2_g1	-1.80032	2.00884	7.68e-10	4.08877e-08	Cytochrome P450 81E8
VACC_DN90872_c1_g1	-1.71644	2.29476	7.82e-10	4.157e-08	NA
VACC_DN85546_c0_g1	-2.98882	0.111668	7.95e-10	4.22428e-08	Isocitrate dehydrogenase [NADP] cytoplasmic
VACC_DN85882_c0_g1	-1.75029	2.13319	8.12e-10	4.30628e-08	Pyruvate kinase
VACC_DN78261_c1_g1	-1.84958	1.82402	8.31e-10	4.40737e-08	40S ribosomal protein S20
VACC_DN86977_c4_g1	-4.0831	-0.478125	8.47e-10	4.48644e-08	NA
VACC_DN82401_c1_g1	-2.32093	0.892676	8.89e-10	4.70476e-08	NA
VACC_DN87729_c2_g1	-1.6426	2.48692	9.19e-10	4.8592e-08	Heat shock factor protein HSF24
VACC_DN90785_c4_g1	-2.37412	0.834783	9.2e-10	4.86001e-08	NA
VACC_DN81934_c4_g3	-1.2908	6.58337	9.51e-10	5.01739e-08	NA
VACC_DN88472_c0_g1	-2.5093	0.657286	9.66e-10	5.0883e-08	Transitional endoplasmic reticulum ATPase TER94
VACC_DN88855_c0_g2	-2.44836	0.669076	9.66e-10	5.0883e-08	Ammonium transporter 1 member 1
VACC_DN88753_c5_g1	-2.838	0.206444	9.67e-10	5.0883e-08	PI-PLC X domain-containing protein At5g67130
VACC_DN88692_c3_g1	-2.02534	1.37658	1.21e-09	6.36496e-08	NA
VACC_DN91289_c2_g2	-2.02534	1.37658	1.21e-09	6.36496e-08	Flavin-dependent oxidoreductase FOX5
VACC_DN87861_c2_g2	-1.58749	2.68648	1.22e-09	6.39152e-08	Probable glutathione S-transferase
VACC_DN89235_c0_g1	-2.34686	0.864025	1.22e-09	6.39152e-08	NA
VACC_DN81681_c0_g1	-2.7757	0.349046	1.22e-09	6.39152e-08	NADH dehydrogenase [ubiquinone] 1 alpha subcomplex subunit 9, mitochondrial
VACC_DN76219_c0_g1	-2.35069	0.815441	1.27e-09	6.65286e-08	Nucleosome assembly protein 1-like 4
VACC_DN79104_c6_g2	-1.46505	3.38033	1.28e-09	6.68371e-08	Basic endochitinase C
VACC_DN130143_c0_g1	-5.70592	-0.773439	1.3e-09	6.74107e-08	NA
VACC_DN97615_c0_g1	-5.70592	-0.773439	1.3e-09	6.74107e-08	Sec14 cytosolic factor
VACC_DN120407_c0_g1	-5.70592	-0.773439	1.3e-09	6.74107e-08	NA
VACC_DN154981_c0_g1	-5.70592	-0.773439	1.3e-09	6.74107e-08	NADH-ubiquinone oxidoreductase 29.9 kDa subunit, mitochondrial
VACC_DN106258_c0_g1	-5.70592	-0.773439	1.3e-09	6.74107e-08	Tubulin alpha chain
VACC_DN157231_c0_g1	-5.70592	-0.773439	1.3e-09	6.74107e-08	Nuclear transport factor 2
VACC_DN74069_c2_g1	-4.03431	-0.523863	1.43e-09	7.40512e-08	NA
VACC_DN65042_c0_g1	-3.72456	-0.494357	1.43e-09	7.40512e-08	NA
VACC_DN79722_c0_g1	-1.9432	1.55959	1.47e-09	7.63259e-08	Sodium/potassium-transporting ATPase subunit alpha
VACC_DN87565_c0_g1	-1.59706	2.61436	1.52e-09	7.89456e-08	Transketolase-like protein 2
VACC_DN82785_c2_g2	-1.96803	1.47416	1.53e-09	7.90728e-08	Probable low-specificity L-threonine aldolase 1
VACC_DN84596_c1_g1	-1.79886	1.90064	1.58e-09	8.17583e-08	D-galacturonate reductase
VACC_DN78885_c0_g1	-1.74551	2.03424	1.62e-09	8.35884e-08	Thiosulfate sulfurtransferase 16, chloroplastic
VACC_DN90520_c0_g4	-1.39778	3.89859	1.67e-09	8.60961e-08	NA
VACC_DN75687_c0_g1	-2.74472	0.322374	1.81e-09	9.31158e-08	Phosphatidylethanolamine-binding protein homolog F40A3.3
VACC_DN92441_c0_g2	-1.24614	14.1121	1.87e-09	9.63051e-08	Uncharacterized protein ycf68
VACC_DN36698_c0_g1	-8.45006	-0.810505	2.27e-09	1.15303e-07	Acid alpha-amylase
VACC_DN138274_c0_g1	-8.45006	-0.810505	2.27e-09	1.15303e-07	Fatty acid synthase subunit beta
VACC_DN43397_c0_g1	-8.45006	-0.810505	2.27e-09	1.15303e-07	Cell division control protein 48
VACC_DN151597_c0_g1	-8.45006	-0.810505	2.27e-09	1.15303e-07	NA
VACC_DN105928_c0_g1	-8.45006	-0.810505	2.27e-09	1.15303e-07	Probable acetate kinase
VACC_DN159227_c0_g1	-8.45006	-0.810505	2.27e-09	1.15303e-07	V-type proton ATPase catalytic subunit A
VACC_DN140600_c0_g1	-8.45006	-0.810505	2.27e-09	1.15303e-07	NA
VACC_DN137635_c0_g1	-8.45006	-0.810505	2.27e-09	1.15303e-07	Probable dipeptidyl-peptidase 5
VACC_DN123656_c0_g1	-8.45006	-0.810505	2.27e-09	1.15303e-07	NA
VACC_DN104219_c0_g1	-8.45006	-0.810505	2.27e-09	1.15303e-07	NA
VACC_DN13287_c0_g1	-8.45006	-0.810505	2.27e-09	1.15303e-07	Cytochrome b-c1 complex subunit 6
VACC_DN158580_c0_g1	-8.45006	-0.810505	2.27e-09	1.15303e-07	NA
VACC_DN121070_c0_g1	-8.45006	-0.810505	2.27e-09	1.15303e-07	NA
VACC_DN80374_c1_g3	-4.7614	-0.791508	2.27e-09	1.15303e-07	EG45-like domain containing protein
VACC_DN104469_c0_g1	-4.21575	-0.755332	2.27e-09	1.15303e-07	Curved DNA-binding protein
VACC_DN64159_c0_g1	-4.21575	-0.755332	2.27e-09	1.15303e-07	NA
VACC_DN81104_c0_g1	-4.21575	-0.755332	2.27e-09	1.15303e-07	Larval cuticle protein LCP-17
VACC_DN39254_c0_g1	-3.67406	-0.540341	2.41e-09	1.22268e-07	NA
VACC_DN75169_c0_g1	-2.38425	0.733887	2.56e-09	1.29802e-07	NA
VACC_DN81597_c1_g1	-3.29388	-0.209341	2.73e-09	1.37995e-07	NA
VACC_DN85522_c0_g1	-2.20653	0.9399	2.75e-09	1.38951e-07	ATP-binding cassette sub-family E member 1
VACC_DN86954_c0_g1	-2.20653	0.9399	2.75e-09	1.38951e-07	Dihydrolipoyllysine-residue acetyltransferase component of pyruvate dehydrogenase complex, mitochondrial
VACC_DN84256_c1_g2	-3.56567	-0.379024	2.84e-09	1.43251e-07	Membrane-bound alkaline phosphatase
VACC_DN87030_c2_g1	-1.50319	2.91968	2.87e-09	1.44984e-07	Uridine nucleosidase 1
VACC_DN75534_c0_g1	-1.91253	1.53568	2.94e-09	1.47979e-07	Dehydration-responsive element-binding protein 3
VACC_DN89238_c0_g2	-2.2512	0.884026	2.96e-09	1.48795e-07	NADP-dependent malic enzyme
VACC_DN81438_c0_g1	-1.78561	1.853	3.12e-09	1.57032e-07	Major allergen Pru ar 1
VACC_DN89738_c0_g1	-1.29515	4.99534	3.32e-09	1.66929e-07	Peroxidase 12
VACC_DN78867_c0_g1	-2.30265	0.776041	3.38e-09	1.69458e-07	Troponin C, isoform 2
VACC_DN80841_c0_g1	-2.3051	0.724495	3.58e-09	1.7938e-07	NA
VACC_DN82576_c4_g2	-3.20969	-0.113413	3.7e-09	1.85073e-07	NA
VACC_DN90091_c3_g1	-3.06044	-0.0919645	3.7e-09	1.85073e-07	NA
VACC_DN87956_c5_g2	-1.83817	1.68963	3.83e-09	1.91542e-07	ABC transporter A family member 7
VACC_DN116375_c0_g1	-8.39364	-0.867507	3.99e-09	1.96673e-07	Heat shock protein hsp98
VACC_DN160554_c0_g1	-8.39364	-0.867507	3.99e-09	1.96673e-07	Putative xanthine/uracil permease C887.17
VACC_DN114633_c0_g1	-8.39364	-0.867507	3.99e-09	1.96673e-07	NA
VACC_DN140658_c0_g1	-8.39364	-0.867507	3.99e-09	1.96673e-07	Arginine permease
VACC_DN110473_c0_g1	-8.39364	-0.867507	3.99e-09	1.96673e-07	NA
VACC_DN142042_c0_g1	-8.39364	-0.867507	3.99e-09	1.96673e-07	Nuclease S1
VACC_DN93971_c0_g1	-8.39364	-0.867507	3.99e-09	1.96673e-07	Hydroxymethylglutaryl-CoA synthase
VACC_DN113693_c0_g1	-8.39364	-0.867507	3.99e-09	1.96673e-07	Probable aspartic-type endopeptidase opsB
VACC_DN1962_c0_g1	-8.39364	-0.867507	3.99e-09	1.96673e-07	Putative xanthine/uracil permease C887.17
VACC_DN137866_c0_g1	-8.39364	-0.867507	3.99e-09	1.96673e-07	NA
VACC_DN133685_c0_g1	-8.39364	-0.867507	3.99e-09	1.96673e-07	Solute carrier family 28 member 3
VACC_DN140672_c0_g1	-8.39364	-0.867507	3.99e-09	1.96673e-07	NA
VACC_DN37059_c0_g1	-8.39364	-0.867507	3.99e-09	1.96673e-07	NA
VACC_DN153004_c0_g1	-5.6495	-0.828872	3.99e-09	1.96673e-07	Eukaryotic translation initiation factor 3 subunit C
VACC_DN136832_c0_g1	-5.6495	-0.828872	3.99e-09	1.96673e-07	V-type proton ATPase subunit G
VACC_DN104199_c0_g1	-5.6495	-0.828872	3.99e-09	1.96673e-07	Probable T-complex protein 1 subunit theta
VACC_DN142644_c0_g1	-5.6495	-0.828872	3.99e-09	1.96673e-07	Septin homolog spn4
VACC_DN93121_c0_g1	-5.6495	-0.828872	3.99e-09	1.96673e-07	NA
VACC_DN150979_c0_g1	-5.6495	-0.828872	3.99e-09	1.96673e-07	NA
VACC_DN86927_c4_g1	-1.99228	1.25775	4.09e-09	2.01087e-07	NA
VACC_DN84523_c0_g1	-1.6812	2.09626	4.17e-09	2.0503e-07	Protein DETOXIFICATION 29
VACC_DN88484_c1_g1	-3.00305	-0.00324209	4.53e-09	2.22475e-07	NA
VACC_DN90675_c0_g1	-2.09394	1.09545	4.66e-09	2.28702e-07	Eukaryotic translation initiation factor 3 subunit C
VACC_DN86994_c0_g3	-1.96198	1.35645	4.96e-09	2.4319e-07	V-type proton ATPase 116 kDa subunit a isoform 1
VACC_DN84995_c2_g2	-2.09006	1.05418	5.15e-09	2.51682e-07	NA
VACC_DN88082_c1_g5	-1.95586	1.32202	5.53e-09	2.70471e-07	Beta-amyrin 28-oxidase
VACC_DN83056_c0_g1	-2.40254	0.568422	5.57e-09	2.71898e-07	NA
VACC_DN86688_c0_g1	-2.80411	0.177199	5.63e-09	2.74372e-07	Glutathione transferase GST 23
VACC_DN92456_c1_g2	-2.70576	0.194287	5.63e-09	2.74372e-07	Copia protein
VACC_DN90583_c3_g1	-1.49529	2.84144	5.66e-09	2.75817e-07	Cytochrome b561 and DOMON domain-containing protein At5g47530
VACC_DN91528_c0_g1	-1.43822	3.18857	5.72e-09	2.78679e-07	NA
VACC_DN81025_c0_g1	-2.40967	0.508923	5.79e-09	2.81474e-07	NA
VACC_DN72365_c1_g2	-3.16913	-0.149436	5.83e-09	2.82637e-07	1-aminocyclopropane-1-carboxylate synthase
VACC_DN89244_c5_g3	-3.16913	-0.149436	5.83e-09	2.82637e-07	NA
VACC_DN90177_c0_g2	-3.16913	-0.149436	5.83e-09	2.82637e-07	Allene oxide synthase 3
VACC_DN76423_c0_g1	-3.01989	-0.127412	5.83e-09	2.82637e-07	Trans-1,2-dihydrobenzene-1,2-diol dehydrogenase
VACC_DN78381_c0_g1	-2.68069	0.267688	5.88e-09	2.84994e-07	Peptide transporter family 1
VACC_DN83825_c4_g2	-1.85541	1.56544	5.9e-09	2.85369e-07	Protein PROTON GRADIENT REGULATION 5, chloroplastic
VACC_DN78712_c0_g2	-2.48723	0.432979	5.93e-09	2.86899e-07	Thioredoxin reductase 1, mitochondrial
VACC_DN78569_c0_g1	-1.48977	2.82913	6.09e-09	2.94286e-07	Beta-amyrin 28-oxidase
VACC_DN77379_c0_g1	-2.12208	0.958736	6.25e-09	3.01627e-07	Neuroglian
VACC_DN87682_c3_g1	-1.32878	4.01005	6.66e-09	3.21255e-07	Probable WRKY transcription factor 33
VACC_DN90974_c4_g1	-2.10732	1.02869	6.86e-09	3.30583e-07	Cation/H(+) antiporter 18
VACC_DN87130_c2_g1	-1.97368	1.24319	6.9e-09	3.32367e-07	(-)-germacrene D synthase
VACC_DN84792_c5_g1	-1.26545	4.99605	6.95e-09	3.32367e-07	Putative lipid-transfer protein DIR1
VACC_DN91856_c1_g1	-1.65902	2.07965	6.98e-09	3.32367e-07	Glycosyltransferase family protein 64 protein C5
VACC_DN76573_c0_g1	-2.96465	-0.0367348	7.02e-09	3.32367e-07	NA
VACC_DN77990_c0_g1	-2.84101	-0.0165799	7.02e-09	3.32367e-07	Probable protein phosphatase 2C 2
VACC_DN116350_c0_g1	-8.33493	-0.9265	7.04e-09	3.32367e-07	NA
VACC_DN102901_c0_g1	-8.33493	-0.9265	7.04e-09	3.32367e-07	NA
VACC_DN141343_c0_g1	-8.33493	-0.9265	7.04e-09	3.32367e-07	ATP synthase subunit e, mitochondrial
VACC_DN125410_c0_g1	-8.33493	-0.9265	7.04e-09	3.32367e-07	NA
VACC_DN82376_c3_g2	-8.33493	-0.9265	7.04e-09	3.32367e-07	NA
VACC_DN151105_c0_g1	-8.33493	-0.9265	7.04e-09	3.32367e-07	Putative serine hydroxymethyltransferase, mitochondrial
VACC_DN88184_c0_g1	-8.33493	-0.9265	7.04e-09	3.32367e-07	Cationic peroxidase 1
VACC_DN38273_c0_g1	-8.33493	-0.9265	7.04e-09	3.32367e-07	Lysozyme S
VACC_DN6937_c1_g1	-8.33493	-0.9265	7.04e-09	3.32367e-07	NA
VACC_DN34806_c0_g1	-8.33493	-0.9265	7.04e-09	3.32367e-07	Uncharacterized RNA-binding protein C23E6.01c
VACC_DN120199_c0_g1	-8.33493	-0.9265	7.04e-09	3.32367e-07	Probable acetate kinase
VACC_DN127053_c0_g1	-8.33493	-0.9265	7.04e-09	3.32367e-07	NA
VACC_DN116148_c0_g1	-5.59079	-0.886179	7.04e-09	3.32367e-07	Prohibitin-1
VACC_DN118550_c0_g1	-5.59079	-0.886179	7.04e-09	3.32367e-07	NA
VACC_DN32344_c1_g1	-5.59079	-0.886179	7.04e-09	3.32367e-07	NA
VACC_DN18426_c1_g1	-5.59079	-0.886179	7.04e-09	3.32367e-07	NA
VACC_DN112641_c0_g1	-5.59079	-0.886179	7.04e-09	3.32367e-07	Multistep phosphorelay regulator 1
VACC_DN30150_c0_g1	-5.59079	-0.886179	7.04e-09	3.32367e-07	Nucleolar GTP-binding protein 2
VACC_DN125331_c0_g1	-5.59079	-0.886179	7.04e-09	3.32367e-07	Dihydrolipoyllysine-residue acetyltransferase component of pyruvate dehydrogenase complex, mitochondrial
VACC_DN71092_c2_g1	-5.59079	-0.886179	7.04e-09	3.32367e-07	60S ribosomal protein L23-B
VACC_DN131180_c0_g1	-4.64148	-0.904842	7.04e-09	3.32367e-07	Chitin deacetylase ARB_04768
VACC_DN140937_c0_g1	-4.64148	-0.904842	7.04e-09	3.32367e-07	NA
VACC_DN78783_c0_g1	-2.20472	0.846431	7.54e-09	3.5534e-07	NA
VACC_DN81098_c0_g1	-2.25234	0.78677	8.25e-09	3.87884e-07	Glutamine synthetase 2 cytoplasmic
VACC_DN70582_c1_g1	-2.20372	0.797401	8.25e-09	3.87884e-07	Plasma membrane calcium-transporting ATPase 3
VACC_DN73453_c0_g1	-2.56104	0.255893	8.73e-09	4.10396e-07	Titin
VACC_DN64283_c0_g1	-1.98643	1.22089	8.97e-09	4.21392e-07	NA
VACC_DN53797_c0_g1	-2.97816	-0.163626	9.2e-09	4.31949e-07	Feruloyl CoA ortho-hydroxylase 2
VACC_DN86333_c0_g1	-2.31056	0.61573	1.05e-08	4.92445e-07	ATP-dependent 6-phosphofructokinase
VACC_DN78727_c0_g2	-2.31056	0.61573	1.05e-08	4.92445e-07	NA
VACC_DN86380_c1_g2	-2.22771	0.766862	1.13e-08	5.30955e-07	60S ribosomal protein L27a
VACC_DN79660_c0_g1	-3.39484	-0.31181	1.14e-08	5.31935e-07	7-deoxyloganetin glucosyltransferase
VACC_DN69943_c0_g1	-3.39484	-0.31181	1.14e-08	5.31935e-07	Beta-fructofuranosidase, insoluble isoenzyme CWINV1
VACC_DN101181_c0_g1	-5.52958	-0.945484	1.25e-08	5.78044e-07	26S proteasome regulatory subunit rpn-1
VACC_DN154252_c0_g1	-5.52958	-0.945484	1.25e-08	5.78044e-07	Protein transport protein sec24
VACC_DN134725_c0_g1	-5.52958	-0.945484	1.25e-08	5.78044e-07	Dolichyl-diphosphooligosaccharide--protein glycosyltransferase subunit stt3
VACC_DN5376_c0_g1	-5.52958	-0.945484	1.25e-08	5.78044e-07	T-complex protein 1 subunit epsilon
VACC_DN151241_c0_g1	-5.52958	-0.945484	1.25e-08	5.78044e-07	Zinc finger transcription factor ace1
VACC_DN109426_c0_g1	-5.52958	-0.945484	1.25e-08	5.78044e-07	Protein phosphatase 2C homolog C10F6.17c
VACC_DN149586_c0_g1	-5.52958	-0.945484	1.25e-08	5.78044e-07	54S ribosomal protein L9, mitochondrial
VACC_DN112177_c0_g1	-5.52958	-0.945484	1.25e-08	5.78044e-07	NA
VACC_DN120802_c0_g1	-5.52958	-0.945484	1.25e-08	5.78044e-07	Probable squalene monooxygenase
VACC_DN77299_c0_g1	-3.4697	-0.465602	1.27e-08	5.90907e-07	Delta-1-pyrroline-5-carboxylate synthase
VACC_DN86332_c0_g1	-2.28129	0.649621	1.36e-08	6.31445e-07	Purple acid phosphatase 22
VACC_DN72553_c0_g1	-2.28312	0.593465	1.48e-08	6.85725e-07	NA
VACC_DN91808_c0_g1	-2.28312	0.593465	1.48e-08	6.85725e-07	Receptor-like protein kinase HSL1
VACC_DN79078_c0_g1	-2.11865	0.913401	1.53e-08	7.0853e-07	ATP synthase subunit O, mitochondrial
VACC_DN87182_c4_g3	-1.41933	3.00084	1.59e-08	7.36046e-07	NA
VACC_DN77631_c0_g1	-2.0643	0.994597	1.62e-08	7.49675e-07	Eukaryotic translation initiation factor 2A
VACC_DN91810_c1_g1	-1.37096	3.32363	1.64e-08	7.55021e-07	Chaperone protein ClpD, chloroplastic
VACC_DN76563_c0_g1	-2.41744	0.446959	1.71e-08	7.8931e-07	NA
VACC_DN73454_c0_g1	-2.15917	0.856581	1.72e-08	7.91189e-07	Moesin/ezrin/radixin homolog 1
VACC_DN74311_c0_g1	-2.49926	0.367627	1.81e-08	8.33392e-07	NA
VACC_DN83969_c0_g3	-3.34915	-0.352695	1.84e-08	8.44825e-07	NA
VACC_DN81559_c5_g6	-3.16092	-0.326963	1.84e-08	8.44825e-07	NA
VACC_DN87767_c2_g1	-1.6181	2.07928	1.86e-08	8.52537e-07	NA
VACC_DN98550_c0_g1	-2.6355	0.134968	1.92e-08	8.79344e-07	NADH dehydrogenase [ubiquinone] flavoprotein 1, mitochondrial
VACC_DN84442_c0_g1	-1.57061	2.21263	1.96e-08	9.00213e-07	Pathogen-related protein
VACC_DN160121_c0_g1	-3.82078	-0.720268	2.01e-08	9.22406e-07	NA
VACC_DN90762_c5_g1	-1.64353	1.9411	2.05e-08	9.36762e-07	NA
VACC_DN80196_c1_g1	-2.31362	0.558228	2.09e-08	9.54595e-07	Myosin-IB
VACC_DN86483_c0_g1	-2.31362	0.558228	2.09e-08	9.54595e-07	Carboxypeptidase B
VACC_DN84752_c0_g1	-2.31362	0.558228	2.09e-08	9.54595e-07	NA
VACC_DN87229_c2_g1	-3.4192	-0.510608	2.11e-08	9.62421e-07	Crocetin glucosyltransferase, chloroplastic
VACC_DN76496_c0_g1	-3.4192	-0.510608	2.11e-08	9.62421e-07	Protein lethal(2)essential for life
VACC_DN163184_c0_g1	-8.27372	-0.987622	2.21e-08	9.96887e-07	NA
VACC_DN105649_c0_g1	-8.27372	-0.987622	2.21e-08	9.96887e-07	NA
VACC_DN125399_c0_g1	-8.27372	-0.987622	2.21e-08	9.96887e-07	Probable proline-specific permease put4
VACC_DN98452_c0_g1	-8.27372	-0.987622	2.21e-08	9.96887e-07	NA
VACC_DN131486_c0_g1	-8.27372	-0.987622	2.21e-08	9.96887e-07	NA
VACC_DN21734_c1_g1	-8.27372	-0.987622	2.21e-08	9.96887e-07	MICOS complex subunit mic60
VACC_DN166233_c0_g1	-8.27372	-0.987622	2.21e-08	9.96887e-07	Aminopeptidase 2, mitochondrial
VACC_DN94086_c0_g1	-8.27372	-0.987622	2.21e-08	9.96887e-07	NA
VACC_DN143669_c0_g1	-8.27372	-0.987622	2.21e-08	9.96887e-07	NA
VACC_DN157073_c0_g1	-8.27372	-0.987622	2.21e-08	9.96887e-07	NADH-ubiquinone oxidoreductase 9.5 kDa subunit
VACC_DN77283_c0_g1	-8.27372	-0.987622	2.21e-08	9.96887e-07	NA
VACC_DN125669_c0_g1	-8.27372	-0.987622	2.21e-08	9.96887e-07	NA
VACC_DN93947_c0_g1	-8.27372	-0.987622	2.21e-08	9.96887e-07	NADPH--cytochrome P450 reductase
VACC_DN98469_c0_g1	-4.57756	-0.964453	2.21e-08	9.96887e-07	NADH dehydrogenase [ubiquinone] 1 beta subcomplex subunit 9
VACC_DN116435_c0_g1	-4.57756	-0.964453	2.21e-08	9.96887e-07	Tubulin alpha chain
VACC_DN75836_c6_g4	-2.31693	0.498432	2.28e-08	1.02548e-06	NA
VACC_DN77839_c1_g1	-2.31693	0.498432	2.28e-08	1.02548e-06	Zinc finger protein ZAT10
VACC_DN76818_c0_g1	-2.93518	-0.200637	2.3e-08	1.03554e-06	Programmed cell death protein 4
VACC_DN84170_c0_g1	-2.2015	0.69423	2.4e-08	1.07796e-06	Patatin-like protein 2
VACC_DN86732_c3_g1	-2.38711	0.422087	2.46e-08	1.10556e-06	NA
VACC_DN82145_c1_g1	-2.01037	1.02953	2.53e-08	1.1367e-06	Short-chain type dehydrogenase/reductase
VACC_DN92021_c0_g1	-1.42933	2.81819	2.59e-08	1.1602e-06	WRKY transcription factor 42
VACC_DN76281_c0_g1	-2.88465	-0.105807	2.63e-08	1.17805e-06	ABC transporter G family member 34
VACC_DN83873_c1_g1	-2.13205	0.788339	2.63e-08	1.17805e-06	Eukaryotic translation initiation factor 3 subunit D-1
VACC_DN78805_c0_g1	-2.72713	0.00322393	2.82e-08	1.2613e-06	NA
VACC_DN83968_c0_g1	-2.57899	0.182096	2.87e-08	1.27984e-06	Eukaryotic translation initiation factor 3 subunit E
VACC_DN91936_c2_g2	-2.57899	0.182096	2.87e-08	1.27984e-06	NA
VACC_DN73961_c0_g1	-2.69739	0.0862257	2.89e-08	1.28788e-06	Catalase
VACC_DN84784_c6_g1	-2.59904	0.104495	2.89e-08	1.28788e-06	Abscisic stress-ripening protein 2
VACC_DN75660_c0_g1	-2.59904	0.104495	2.89e-08	1.28788e-06	Probable phosphorylase b kinase regulatory subunit alpha
VACC_DN84383_c3_g1	-1.24449	4.34981	3.02e-08	1.34625e-06	Probable mannitol dehydrogenase
VACC_DN91527_c5_g1	-1.34986	3.25195	3.34e-08	1.48298e-06	Dammarenediol II synthase
VACC_DN91926_c2_g2	-1.57171	2.10339	3.41e-08	1.51559e-06	Putative UDP-rhamnose:rhamnosyltransferase 1
VACC_DN85489_c0_g2	-1.5523	2.18589	3.68e-08	1.63562e-06	Spectrin beta chain
VACC_DN67824_c0_g1	-1.8855	1.20644	3.76e-08	1.66606e-06	Peptidyl-prolyl cis-trans isomerase
VACC_DN78395_c0_g1	-1.8855	1.20644	3.76e-08	1.66606e-06	Heterogeneous nuclear ribonucleoprotein 27C
VACC_DN17428_c0_g1	-8.2098	-1.05102	3.94e-08	1.70044e-06	Sphingolipid C9-methyltransferase 1
VACC_DN16198_c0_g1	-8.2098	-1.05102	3.94e-08	1.70044e-06	Probable eukaryotic translation initiation factor 2 subunit beta
VACC_DN101290_c0_g1	-8.2098	-1.05102	3.94e-08	1.70044e-06	L-type lectin-like domain-containing protein C126.08c
VACC_DN55575_c0_g1	-8.2098	-1.05102	3.94e-08	1.70044e-06	GTP-binding protein ypt1
VACC_DN125856_c0_g1	-8.2098	-1.05102	3.94e-08	1.70044e-06	Ubiquitin-activating enzyme E1 1
VACC_DN97069_c0_g1	-8.2098	-1.05102	3.94e-08	1.70044e-06	NA
VACC_DN117824_c0_g1	-8.2098	-1.05102	3.94e-08	1.70044e-06	Amino-acid permease inda1
VACC_DN131190_c0_g1	-8.2098	-1.05102	3.94e-08	1.70044e-06	Mitochondrial phosphate carrier protein
VACC_DN132723_c0_g1	-8.2098	-1.05102	3.94e-08	1.70044e-06	Endo-beta-1,6-galactanase
VACC_DN119525_c0_g1	-8.2098	-1.05102	3.94e-08	1.70044e-06	NA
VACC_DN95541_c0_g1	-8.2098	-1.05102	3.94e-08	1.70044e-06	NA
VACC_DN133475_c0_g1	-8.2098	-1.05102	3.94e-08	1.70044e-06	Probable proteasome subunit beta type-6
VACC_DN157142_c0_g1	-8.2098	-1.05102	3.94e-08	1.70044e-06	Glycogen phosphorylase
VACC_DN107707_c0_g1	-8.2098	-1.05102	3.94e-08	1.70044e-06	NA
VACC_DN140595_c0_g1	-8.2098	-1.05102	3.94e-08	1.70044e-06	Cytochrome c oxidase subunit 1
VACC_DN137450_c0_g1	-8.2098	-1.05102	3.94e-08	1.70044e-06	NA
VACC_DN48196_c0_g2	-8.2098	-1.05102	3.94e-08	1.70044e-06	Multiprotein-bridging factor 1
VACC_DN155806_c0_g1	-8.2098	-1.05102	3.94e-08	1.70044e-06	Eukaryotic translation initiation factor 2A
VACC_DN33095_c1_g1	-8.2098	-1.05102	3.94e-08	1.70044e-06	NA
VACC_DN96216_c0_g1	-8.2098	-1.05102	3.94e-08	1.70044e-06	Splicing factor 3B subunit 6-like protein
VACC_DN110535_c0_g1	-8.2098	-1.05102	3.94e-08	1.70044e-06	Probable proteasome subunit alpha type-1
VACC_DN99920_c0_g1	-8.2098	-1.05102	3.94e-08	1.70044e-06	Squalene monooxygenase
VACC_DN101331_c0_g1	-8.2098	-1.05102	3.94e-08	1.70044e-06	NA
VACC_DN97051_c0_g1	-8.2098	-1.05102	3.94e-08	1.70044e-06	NA
VACC_DN25576_c0_g2	-8.2098	-1.05102	3.94e-08	1.70044e-06	54S ribosomal protein L12, mitochondrial
VACC_DN150105_c0_g1	-8.2098	-1.05102	3.94e-08	1.70044e-06	NA
VACC_DN161966_c0_g1	-5.46566	-1.00692	3.94e-08	1.70044e-06	NA
VACC_DN105014_c0_g1	-5.46566	-1.00692	3.94e-08	1.70044e-06	Succinate dehydrogenase [ubiquinone] iron-sulfur subunit, mitochondrial
VACC_DN128410_c0_g1	-5.46566	-1.00692	3.94e-08	1.70044e-06	Putative nucleosome assembly protein C364.06
VACC_DN107725_c0_g1	-5.46566	-1.00692	3.94e-08	1.70044e-06	NA
VACC_DN149407_c0_g1	-5.46566	-1.00692	3.94e-08	1.70044e-06	NA
VACC_DN113304_c0_g1	-5.46566	-1.00692	3.94e-08	1.70044e-06	Eukaryotic translation initiation factor 4E-1
VACC_DN105728_c0_g1	-5.46566	-1.00692	3.94e-08	1.70044e-06	NA
VACC_DN154115_c0_g1	-4.51068	-1.0262	3.94e-08	1.70044e-06	Probable T-complex protein 1 subunit theta
VACC_DN151201_c0_g1	-4.51068	-1.0262	3.94e-08	1.70044e-06	RNA-binding protein MRN1
VACC_DN140584_c0_g1	-4.51068	-1.0262	3.94e-08	1.70044e-06	ABC transporter ATP-binding protein ARB1
VACC_DN75550_c0_g1	-4.51068	-1.0262	3.94e-08	1.70044e-06	Aspartate aminotransferase, cytoplasmic
VACC_DN72382_c0_g1	-2.84292	-0.141441	4.09e-08	1.76352e-06	La-related protein 1
VACC_DN83966_c1_g1	-2.22661	0.548003	4.16e-08	1.79271e-06	Pleiotropic drug resistance protein 2
VACC_DN74800_c1_g1	-2.80156	-0.0502476	4.32e-08	1.85729e-06	Phytosulfokines 2
VACC_DN85680_c0_g2	-1.23164	4.29394	4.37e-08	1.87764e-06	ATP-dependent 6-phosphofructokinase 3
VACC_DN72423_c0_g1	-2.35086	0.460771	4.62e-08	1.9845e-06	18.1 kDa class I heat shock protein (Fragment)
VACC_DN68309_c0_g1	-2.20027	0.639848	4.62e-08	1.9845e-06	NA
VACC_DN77717_c0_g1	-3.06494	-0.410186	4.82e-08	2.06741e-06	Trifunctional enzyme subunit alpha, mitochondrial
VACC_DN11429_c0_g1	-3.06494	-0.410186	4.82e-08	2.06741e-06	NA
VACC_DN78518_c0_g1	-1.54166	2.1781	5.04e-08	2.16115e-06	NA
VACC_DN72270_c0_g1	-2.43524	0.314781	5.56e-08	2.37439e-06	12 kDa FK506-binding protein
VACC_DN79717_c0_g1	-2.43524	0.314781	5.56e-08	2.37439e-06	Translocon-associated protein subunit gamma
VACC_DN85511_c0_g1	-2.3619	0.330058	5.56e-08	2.37439e-06	Early nodulin-93
VACC_DN68401_c0_g1	-3.76206	-0.773116	5.91e-08	2.52094e-06	Titin
VACC_DN78233_c0_g1	-3.76206	-0.773116	5.91e-08	2.52094e-06	NA
VACC_DN77591_c0_g1	-2.44551	0.244065	5.99e-08	2.55346e-06	NA
VACC_DN83722_c1_g4	-1.83499	1.25848	6.02e-08	2.56401e-06	NA
VACC_DN77807_c0_g1	-2.2569	0.450052	6.58e-08	2.80034e-06	NA
VACC_DN77555_c0_g1	-2.2569	0.450052	6.58e-08	2.80034e-06	Eukaryotic translation initiation factor 3 subunit I
VACC_DN128231_c0_g1	-1.82536	1.28015	6.64e-08	2.82227e-06	7-deoxyloganetin glucosyltransferase
VACC_DN163287_c0_g1	-8.14292	-1.11687	7.04e-08	2.92587e-06	Adenylate kinase
VACC_DN135863_c0_g1	-8.14292	-1.11687	7.04e-08	2.92587e-06	NA
VACC_DN121112_c0_g1	-8.14292	-1.11687	7.04e-08	2.92587e-06	Amino-acid permease inda1
VACC_DN136182_c0_g1	-8.14292	-1.11687	7.04e-08	2.92587e-06	NA
VACC_DN5728_c1_g1	-8.14292	-1.11687	7.04e-08	2.92587e-06	NA
VACC_DN34193_c0_g1	-8.14292	-1.11687	7.04e-08	2.92587e-06	NA
VACC_DN711_c1_g1	-8.14292	-1.11687	7.04e-08	2.92587e-06	Centromere/microtubule-binding protein cbf5
VACC_DN31448_c0_g1	-8.14292	-1.11687	7.04e-08	2.92587e-06	Probable UTP--glucose-1-phosphate uridylyltransferase
VACC_DN119408_c0_g1	-8.14292	-1.11687	7.04e-08	2.92587e-06	NA
VACC_DN16168_c0_g1	-8.14292	-1.11687	7.04e-08	2.92587e-06	UDP-N-acetylglucosamine pyrophosphorylase
VACC_DN21633_c0_g1	-8.14292	-1.11687	7.04e-08	2.92587e-06	ATP-dependent 6-phosphofructokinase
VACC_DN103267_c0_g1	-8.14292	-1.11687	7.04e-08	2.92587e-06	Probable T-complex protein 1 subunit eta
VACC_DN122319_c0_g1	-8.14292	-1.11687	7.04e-08	2.92587e-06	mRNA export protein mlo3
VACC_DN162115_c0_g1	-8.14292	-1.11687	7.04e-08	2.92587e-06	Amino-acid permease inda1
VACC_DN163465_c0_g1	-8.14292	-1.11687	7.04e-08	2.92587e-06	Norsolorinic acid reductase B
VACC_DN132945_c0_g1	-8.14292	-1.11687	7.04e-08	2.92587e-06	Carboxypeptidase Y homolog A
VACC_DN162218_c0_g1	-8.14292	-1.11687	7.04e-08	2.92587e-06	4-aminobutyrate aminotransferase
VACC_DN122522_c0_g1	-8.14292	-1.11687	7.04e-08	2.92587e-06	Acyl-CoA desaturase
VACC_DN105164_c0_g1	-8.14292	-1.11687	7.04e-08	2.92587e-06	NA
VACC_DN148332_c0_g1	-8.14292	-1.11687	7.04e-08	2.92587e-06	NA
VACC_DN144973_c0_g1	-5.39878	-1.07065	7.04e-08	2.92587e-06	NA
VACC_DN24400_c0_g1	-5.39878	-1.07065	7.04e-08	2.92587e-06	NA
VACC_DN97451_c0_g1	-5.39878	-1.07065	7.04e-08	2.92587e-06	Orotate phosphoribosyltransferase
VACC_DN84064_c1_g1	-5.39878	-1.07065	7.04e-08	2.92587e-06	Actin
VACC_DN151376_c0_g1	-5.39878	-1.07065	7.04e-08	2.92587e-06	V-type proton ATPase subunit E
VACC_DN154267_c0_g1	-5.39878	-1.07065	7.04e-08	2.92587e-06	Saccharopine dehydrogenase [NADP(+), L-glutamate-forming]
VACC_DN20194_c0_g1	-5.39878	-1.07065	7.04e-08	2.92587e-06	Autophagy-related protein 8
VACC_DN53734_c1_g1	-5.39878	-1.07065	7.04e-08	2.92587e-06	Eukaryotic translation initiation factor 3 subunit A
VACC_DN99868_c0_g1	-5.39878	-1.07065	7.04e-08	2.92587e-06	Dolichyl-phosphate-mannose--protein mannosyltransferase 2
VACC_DN81967_c4_g3	-4.44054	-1.09024	7.04e-08	2.92587e-06	Serine proteases 1/2
VACC_DN151991_c0_g1	-4.44054	-1.09024	7.04e-08	2.92587e-06	Metal homeostasis factor atx1
VACC_DN75162_c0_g1	-3.25317	-0.437556	7.82e-08	3.24773e-06	NA
VACC_DN82458_c0_g1	-1.38078	2.76711	8.56e-08	3.55094e-06	Acetyl-CoA carboxylase
VACC_DN64354_c0_g1	-2.49245	0.199043	8.81e-08	3.64713e-06	Eukaryotic translation initiation factor 2 subunit 1
VACC_DN87939_c2_g1	-2.41081	0.215744	8.81e-08	3.64713e-06	Probable mannitol dehydrogenase
VACC_DN75639_c0_g1	-2.41081	0.215744	8.81e-08	3.64713e-06	Elongation factor Tu, mitochondrial
VACC_DN77270_c0_g1	-2.12069	0.630044	8.91e-08	3.68321e-06	ATP-binding cassette sub-family F member 2
VACC_DN84869_c0_g1	-2.12069	0.630044	8.91e-08	3.68321e-06	U-box domain-containing protein 21
VACC_DN86710_c0_g1	-1.97421	0.92416	9.15e-08	3.78057e-06	Maltase A3
VACC_DN85670_c3_g1	-2.10256	0.716907	9.22e-08	3.80438e-06	Protein TIFY 10A
VACC_DN74723_c0_g1	-3.56744	-0.636217	9.7e-08	4.00076e-06	NA
VACC_DN72639_c0_g1	-3.31258	-0.604347	9.7e-08	4.00076e-06	NA
VACC_DN9703_c0_g2	-2.62159	0.0226893	9.93e-08	4.08901e-06	Serine/threonine-protein phosphatase PP2A
VACC_DN66305_c0_g1	-2.52324	0.0418283	9.93e-08	4.08901e-06	Pleiotropic drug resistance protein 2
VACC_DN82995_c0_g1	-2.64713	-0.0637913	1.01e-07	4.16719e-06	Glutamyl aminopeptidase
VACC_DN85804_c1_g1	-3.70086	-0.827639	1.02e-07	4.17027e-06	NA
VACC_DN83191_c4_g2	-3.70086	-0.827639	1.02e-07	4.17027e-06	NA
VACC_DN81191_c1_g1	-1.82585	1.16094	1.06e-07	4.33043e-06	Pyruvate dehydrogenase E1 component subunit beta, mitochondrial
VACC_DN49472_c0_g1	-2.09782	0.663476	1.07e-07	4.37862e-06	Glutactin
VACC_DN87376_c3_g1	-1.71033	1.45547	1.09e-07	4.46326e-06	NA
VACC_DN83137_c0_g1	-1.85842	1.08911	1.12e-07	4.5746e-06	NA
VACC_DN78764_c0_g1	-2.22629	0.487909	1.17e-07	4.79307e-06	T-complex protein 1 subunit theta
VACC_DN88463_c0_g1	-1.62271	1.67273	1.18e-07	4.81334e-06	Caffeoylshikimate esterase
VACC_DN79713_c0_g1	-1.9995	0.819833	1.25e-07	5.11732e-06	V-type proton ATPase 21 kDa proteolipid subunit
VACC_DN55177_c0_g1	-5.32865	-1.13682	1.26e-07	5.13784e-06	MLO-like protein 12
VACC_DN52704_c0_g1	-5.32865	-1.13682	1.26e-07	5.13784e-06	Probable UTP--glucose-1-phosphate uridylyltransferase
VACC_DN93314_c0_g1	-5.32865	-1.13682	1.26e-07	5.13784e-06	Probable 26S proteasome regulatory subunit rpn7
VACC_DN175_c1_g1	-5.32865	-1.13682	1.26e-07	5.13784e-06	Septin homolog spn2
VACC_DN19200_c0_g1	-5.32865	-1.13682	1.26e-07	5.13784e-06	NA
VACC_DN84029_c6_g1	-5.32865	-1.13682	1.26e-07	5.13784e-06	Probable glutathione S-transferase parA
VACC_DN140560_c0_g1	-5.32865	-1.13682	1.26e-07	5.13784e-06	Protein psi1
VACC_DN81220_c1_g1	-3.20268	-0.481631	1.27e-07	5.15322e-06	NA
VACC_DN81597_c1_g2	-3.01445	-0.453373	1.27e-07	5.15322e-06	NA
VACC_DN53797_c1_g1	-3.01445	-0.453373	1.27e-07	5.15322e-06	Feruloyl CoA ortho-hydroxylase 1
VACC_DN91775_c2_g1	-3.01445	-0.453373	1.27e-07	5.15322e-06	Cytochrome P450 71D11 (Fragment)
VACC_DN90595_c0_g3	-1.50304	2.05331	1.27e-07	5.16428e-06	NA
VACC_DN76393_c0_g1	-1.39015	2.59963	1.3e-07	5.24341e-06	Aldo-keto reductase family 4 member C9
VACC_DN79775_c0_g1	-2.45689	0.169871	1.3e-07	5.24366e-06	Neurochondrin homolog
VACC_DN74891_c0_g1	-2.28956	0.411164	1.34e-07	5.40321e-06	Probable isocitrate dehydrogenase [NAD] subunit alpha, mitochondrial
VACC_DN75000_c0_g1	-2.46958	0.0918496	1.41e-07	5.6869e-06	NA
VACC_DN67062_c0_g1	-2.19751	0.52479	1.43e-07	5.7765e-06	Putative ATP synthase subunit f, mitochondrial
VACC_DN86291_c0_g1	-2.94725	-0.34214	1.46e-07	5.8962e-06	Lysosomal aspartic protease
VACC_DN68269_c0_g1	-2.29211	0.345136	1.52e-07	6.10501e-06	Pathogenesis-related protein 5
VACC_DN85414_c0_g2	-1.90799	0.987389	1.55e-07	6.22735e-06	Protein disulfide-isomerase A3
VACC_DN71526_c0_g1	-2.75565	-0.215048	1.55e-07	6.22835e-06	Longitudinals lacking protein, isoforms J/P/Q/S/Z
VACC_DN73063_c0_g1	-2.71927	-0.11968	1.55e-07	6.23467e-06	NA
VACC_DN57175_c0_g1	-2.6054	-0.0983267	1.55e-07	6.23467e-06	GTP-binding protein SAR1b
VACC_DN92449_c4_g1	-1.29235	3.15841	1.55e-07	6.23467e-06	NA
VACC_DN76673_c0_g1	-3.51102	-0.686249	1.62e-07	6.47989e-06	NA
VACC_DN56951_c0_g1	-3.25616	-0.653211	1.62e-07	6.47989e-06	NA
VACC_DN88689_c0_g1	-1.5323	1.90825	1.63e-07	6.52107e-06	Alpha-dioxygenase 1
VACC_DN89017_c0_g1	-1.31512	2.94788	1.65e-07	6.59011e-06	4-coumarate--CoA ligase 1
VACC_DN87185_c0_g2	-2.01729	0.789898	1.69e-07	6.73949e-06	NA
VACC_DN88667_c4_g1	-2.01729	0.789898	1.69e-07	6.73949e-06	NA
VACC_DN88582_c1_g2	-1.97444	0.800452	1.69e-07	6.73949e-06	NA
VACC_DN90114_c0_g1	-1.97444	0.800452	1.69e-07	6.73949e-06	Acetyl-coenzyme A synthetase
VACC_DN86509_c0_g2	-2.02909	0.70749	1.73e-07	6.87163e-06	NA
VACC_DN83281_c0_g1	-1.93591	0.933685	1.83e-07	7.29128e-06	NA
VACC_DN78538_c3_g3	-2.19427	0.400208	1.91e-07	7.57913e-06	S-adenosylmethionine synthase
VACC_DN78825_c0_g3	-1.59911	1.69431	1.94e-07	7.7126e-06	40S ribosomal protein S26
VACC_DN92447_c5_g3	-1.8853	0.970042	2.04e-07	8.1134e-06	Retrovirus-related Pol polyprotein from transposon TNT 1-94
VACC_DN79269_c1_g2	-1.8853	0.970042	2.04e-07	8.1134e-06	Cytochrome P450 81E8
VACC_DN81496_c0_g1	-3.15035	-0.526874	2.07e-07	8.19954e-06	NA
VACC_DN70170_c0_g1	-2.96212	-0.497678	2.07e-07	8.19954e-06	NA
VACC_DN89159_c6_g2	-1.13617	4.89468	2.07e-07	8.20117e-06	UDP-glucuronic acid decarboxylase 2
VACC_DN78845_c0_g2	-1.37273	2.59648	2.14e-07	8.48949e-06	Major allergen Pru ar 1
VACC_DN89527_c2_g1	-1.54459	1.85166	2.16e-07	8.53893e-06	NA
VACC_DN88174_c0_g1	-1.23894	3.40808	2.22e-07	8.77307e-06	Probable galacturonosyltransferase-like 9
VACC_DN15312_c0_g1	-8.07279	-1.18535	2.27e-07	8.79553e-06	Polyadenylate-binding protein, cytoplasmic and nuclear
VACC_DN95625_c0_g1	-8.07279	-1.18535	2.27e-07	8.79553e-06	Ubiquitin-like protein pmt3/smt3
VACC_DN114813_c0_g1	-8.07279	-1.18535	2.27e-07	8.79553e-06	Eukaryotic translation initiation factor 3 subunit I
VACC_DN101643_c0_g1	-8.07279	-1.18535	2.27e-07	8.79553e-06	NA
VACC_DN34207_c0_g1	-8.07279	-1.18535	2.27e-07	8.79553e-06	NA
VACC_DN163301_c0_g1	-8.07279	-1.18535	2.27e-07	8.79553e-06	Saccharopine dehydrogenase [NADP(+), L-glutamate-forming]
VACC_DN131322_c0_g1	-8.07279	-1.18535	2.27e-07	8.79553e-06	NA
VACC_DN47536_c1_g1	-8.07279	-1.18535	2.27e-07	8.79553e-06	Subtilisin-like protease SBT1.7
VACC_DN105200_c0_g1	-8.07279	-1.18535	2.27e-07	8.79553e-06	NA
VACC_DN111973_c0_g1	-8.07279	-1.18535	2.27e-07	8.79553e-06	NA
VACC_DN101211_c0_g1	-8.07279	-1.18535	2.27e-07	8.79553e-06	Eukaryotic translation initiation factor 3 subunit F
VACC_DN143808_c0_g1	-8.07279	-1.18535	2.27e-07	8.79553e-06	NA
VACC_DN158979_c0_g1	-8.07279	-1.18535	2.27e-07	8.79553e-06	tRNA (guanine(10)-N2)-methyltransferase
VACC_DN6107_c0_g1	-8.07279	-1.18535	2.27e-07	8.79553e-06	NA
VACC_DN109315_c0_g1	-8.07279	-1.18535	2.27e-07	8.79553e-06	NA
VACC_DN113321_c0_g1	-8.07279	-1.18535	2.27e-07	8.79553e-06	Cytochrome c oxidase subunit 6, mitochondrial
VACC_DN163346_c0_g1	-5.25493	-1.20563	2.27e-07	8.79553e-06	NA
VACC_DN105847_c0_g1	-5.25493	-1.20563	2.27e-07	8.79553e-06	Exportin-1
VACC_DN69775_c1_g1	-5.25493	-1.20563	2.27e-07	8.79553e-06	NA
VACC_DN145636_c0_g1	-5.25493	-1.20563	2.27e-07	8.79553e-06	Probable beta-glucosidase btgE
VACC_DN91617_c4_g1	-5.25493	-1.20563	2.27e-07	8.79553e-06	NAD-specific glutamate dehydrogenase
VACC_DN116421_c0_g1	-5.25493	-1.20563	2.27e-07	8.79553e-06	NADH-ubiquinone oxidoreductase 21.3 kDa subunit
VACC_DN104884_c0_g1	-5.25493	-1.20563	2.27e-07	8.79553e-06	Mannitol 2-dehydrogenase
VACC_DN137676_c0_g1	-5.25493	-1.20563	2.27e-07	8.79553e-06	NA
VACC_DN86993_c1_g1	-5.25493	-1.20563	2.27e-07	8.79553e-06	NA
VACC_DN81242_c3_g1	-5.25493	-1.20563	2.27e-07	8.79553e-06	NA
VACC_DN32270_c0_g1	-5.25493	-1.20563	2.27e-07	8.79553e-06	NA
VACC_DN9211_c0_g1	-5.25493	-1.20563	2.27e-07	8.79553e-06	Mitochondrial import receptor subunit tom70
VACC_DN73889_c0_g1	-4.36682	-1.15673	2.27e-07	8.79553e-06	ATP-dependent RNA helicase p62
VACC_DN84571_c1_g1	-4.36682	-1.15673	2.27e-07	8.79553e-06	Ethylene-responsive transcription factor 2
VACC_DN184_c0_g1	-4.36682	-1.15673	2.27e-07	8.79553e-06	NA
VACC_DN92672_c0_g1	-4.36682	-1.15673	2.27e-07	8.79553e-06	NA
VACC_DN87346_c0_g1	-1.81558	1.12169	2.29e-07	8.84636e-06	Wall-associated receptor kinase-like 20
VACC_DN69440_c0_g1	-2.89846	-0.383457	2.33e-07	8.98687e-06	Zinc finger protein ZAT11
VACC_DN73463_c0_g1	-2.89846	-0.383457	2.33e-07	8.98687e-06	Death-associated inhibitor of apoptosis 1
VACC_DN85183_c0_g2	-2.00216	0.686635	2.36e-07	9.10615e-06	Malate dehydrogenase, mitochondrial
VACC_DN78392_c0_g1	-2.11633	0.573343	2.39e-07	9.19487e-06	Adenylosuccinate synthetase
VACC_DN80655_c0_g1	-2.56242	-0.133582	2.39e-07	9.19487e-06	V-type proton ATPase subunit D 1
VACC_DN78293_c0_g1	-2.70996	-0.253086	2.42e-07	9.31362e-06	Ribosome biogenesis protein NSA2 homolog
VACC_DN74072_c0_g1	-2.70996	-0.253086	2.42e-07	9.31362e-06	UDP-N-acetylhexosamine pyrophosphorylase
VACC_DN61620_c0_g2	-1.87518	0.925283	2.43e-07	9.34342e-06	Eukaryotic initiation factor 4A
VACC_DN86105_c0_g1	-2.33354	0.232205	2.49e-07	9.55192e-06	Dihydrolipoyllysine-residue succinyltransferase component of 2-oxoglutarate dehydrogenase complex, mitochondrial
VACC_DN65168_c0_g1	-2.33354	0.232205	2.49e-07	9.55192e-06	NA
VACC_DN85363_c2_g1	-1.28473	3.03454	2.53e-07	9.70623e-06	Protein DETOXIFICATION 33
VACC_DN85906_c0_g1	-1.47722	2.04889	2.54e-07	9.71917e-06	Probable xyloglucan endotransglucosylase/hydrolase protein 30
VACC_DN84786_c5_g4	-1.91745	0.84037	2.58e-07	9.89861e-06	NA
VACC_DN76605_c0_g1	-3.19745	-0.7035	2.71e-07	1.03485e-05	2-hydroxyacyl-CoA lyase 1
VACC_DN33843_c0_g1	-3.19745	-0.7035	2.71e-07	1.03485e-05	NA
VACC_DN74957_c0_g1	-2.22554	0.360018	2.72e-07	1.03715e-05	Phospholipase A1-Igamma1, chloroplastic
VACC_DN76247_c0_g1	-2.1619	0.374711	2.72e-07	1.03715e-05	Importin subunit alpha-4
VACC_DN88816_c0_g1	-1.80478	1.08139	2.72e-07	1.03932e-05	NA
VACC_DN91728_c3_g1	-1.50632	1.88944	2.77e-07	1.05704e-05	Aldo-keto reductase family 4 member C9
VACC_DN73409_c0_g1	-2.16781	0.501243	2.81e-07	1.06989e-05	2-alkenal reductase (NADP(+)-dependent)
VACC_DN46594_c0_g1	-2.42044	0.140181	2.81e-07	1.0701e-05	Glycerol-3-phosphate dehydrogenase [NAD(+)], cytoplasmic
VACC_DN88692_c3_g2	-4.03191	-0.923493	3.02e-07	1.15064e-05	NA
VACC_DN91850_c0_g1	-1.44638	2.16163	3.05e-07	1.15996e-05	NA
VACC_DN59335_c0_g1	-1.99178	0.77013	3.08e-07	1.1709e-05	Translocon-associated protein subunit alpha
VACC_DN73653_c0_g1	-1.99178	0.77013	3.08e-07	1.1709e-05	Adenosylhomocysteinase
VACC_DN83807_c0_g1	-2.22511	0.291773	3.15e-07	1.19432e-05	NA
VACC_DN88593_c5_g4	-1.25138	3.15944	3.21e-07	1.21703e-05	Probable alpha,alpha-trehalose-phosphate synthase [UDP-forming] 9
VACC_DN87229_c1_g1	-1.97472	0.66551	3.23e-07	1.22466e-05	UDP-glycosyltransferase 87A2
VACC_DN89621_c5_g1	-1.20049	3.61652	3.26e-07	1.23456e-05	NA
VACC_DN91437_c4_g1	-1.27236	3.01938	3.31e-07	1.25368e-05	Mitochondrial uncoupling protein 5
VACC_DN81991_c3_g1	-1.19328	3.65672	3.39e-07	1.28324e-05	Thaumatin-like protein
VACC_DN74294_c0_g1	-1.73691	1.1846	3.45e-07	1.30536e-05	60S ribosomal protein L12
VACC_DN76609_c0_g1	-1.93283	0.810912	3.47e-07	1.30968e-05	Ubiquitin-like modifier-activating enzyme 1
VACC_DN80391_c0_g1	-1.93283	0.810912	3.47e-07	1.30968e-05	NA
VACC_DN77416_c0_g1	-2.29798	0.203743	3.62e-07	1.36757e-05	NA
VACC_DN57500_c0_g1	-2.6763	-0.155498	3.66e-07	1.38286e-05	NA
VACC_DN71005_c0_g1	-2.8452	-0.277184	3.78e-07	1.42514e-05	NA
VACC_DN92021_c1_g1	-1.34975	2.55238	3.81e-07	1.43249e-05	Probable WRKY transcription factor 40
VACC_DN91653_c3_g2	-1.84983	0.979224	3.9e-07	1.46652e-05	Zeatin O-xylosyltransferase
VACC_DN86106_c0_g1	-2.13748	0.477355	3.93e-07	1.4774e-05	NA
VACC_DN91383_c1_g4	-1.74016	1.24436	3.95e-07	1.48457e-05	NA
VACC_DN91601_c2_g1	-1.29297	2.81564	4.02e-07	1.50749e-05	3-oxo-Delta(4,5)-steroid 5-beta-reductase
VACC_DN145164_c0_g1	-7.99907	-1.25667	4.11e-07	1.50826e-05	Negative regulator of differentiation 1
VACC_DN50644_c0_g1	-7.99907	-1.25667	4.11e-07	1.50826e-05	S-adenosylmethionine synthase
VACC_DN152643_c0_g1	-7.99907	-1.25667	4.11e-07	1.50826e-05	NA
VACC_DN99213_c0_g1	-7.99907	-1.25667	4.11e-07	1.50826e-05	Transcription factor of morphogenesis MCM1
VACC_DN126810_c0_g1	-7.99907	-1.25667	4.11e-07	1.50826e-05	NA
VACC_DN114642_c0_g1	-7.99907	-1.25667	4.11e-07	1.50826e-05	NA
VACC_DN155664_c0_g1	-7.99907	-1.25667	4.11e-07	1.50826e-05	Protein transport protein sec13
VACC_DN19485_c0_g1	-7.99907	-1.25667	4.11e-07	1.50826e-05	Phosphatidylglycerol/phosphatidylinositol transfer protein
VACC_DN148116_c0_g1	-7.99907	-1.25667	4.11e-07	1.50826e-05	UV excision repair protein rhp23
VACC_DN140455_c0_g1	-7.99907	-1.25667	4.11e-07	1.50826e-05	NA
VACC_DN103190_c0_g1	-7.99907	-1.25667	4.11e-07	1.50826e-05	Putative glutamate synthase [NADPH]
VACC_DN105692_c0_g1	-7.99907	-1.25667	4.11e-07	1.50826e-05	26S protease regulatory subunit 7 homolog
VACC_DN139201_c0_g1	-7.99907	-1.25667	4.11e-07	1.50826e-05	Homoserine dehydrogenase
VACC_DN94338_c0_g1	-7.99907	-1.25667	4.11e-07	1.50826e-05	Ubiquitin-activating enzyme E1 1
VACC_DN122262_c0_g1	-7.99907	-1.25667	4.11e-07	1.50826e-05	NA
VACC_DN101317_c0_g1	-7.99907	-1.25667	4.11e-07	1.50826e-05	NA
VACC_DN92520_c0_g1	-7.99907	-1.25667	4.11e-07	1.50826e-05	Probable mitochondrial pyruvate carrier 1
VACC_DN149709_c0_g1	-7.99907	-1.25667	4.11e-07	1.50826e-05	Aminopeptidase 2, mitochondrial
VACC_DN94139_c0_g1	-7.99907	-1.25667	4.11e-07	1.50826e-05	Casein kinase II subunit alpha
VACC_DN100625_c0_g1	-7.99907	-1.25667	4.11e-07	1.50826e-05	NA
VACC_DN152658_c0_g1	-7.99907	-1.25667	4.11e-07	1.50826e-05	NA
VACC_DN158843_c0_g1	-7.99907	-1.25667	4.11e-07	1.50826e-05	NADH dehydrogenase [ubiquinone] 1 alpha subcomplex subunit N7BM
VACC_DN72663_c0_g2	-7.99907	-1.25667	4.11e-07	1.50826e-05	NA
VACC_DN160231_c0_g1	-5.17724	-1.27729	4.11e-07	1.50826e-05	NA
VACC_DN101812_c0_g1	-5.17724	-1.27729	4.11e-07	1.50826e-05	Hypoxia up-regulated protein 1
VACC_DN127489_c0_g1	-5.17724	-1.27729	4.11e-07	1.50826e-05	NA
VACC_DN125670_c0_g1	-5.17724	-1.27729	4.11e-07	1.50826e-05	MICOS complex subunit mic10
VACC_DN95540_c0_g1	-5.17724	-1.27729	4.11e-07	1.50826e-05	Protein HOL1
VACC_DN158660_c0_g1	-5.17724	-1.27729	4.11e-07	1.50826e-05	Formyltetrahydrofolate deformylase
VACC_DN34340_c1_g1	-5.17724	-1.27729	4.11e-07	1.50826e-05	Sterol regulatory element-binding protein 1
VACC_DN132931_c0_g1	-5.17724	-1.27729	4.11e-07	1.50826e-05	Probable fumarate hydratase, mitochondrial
VACC_DN44481_c0_g1	-5.17724	-1.27729	4.11e-07	1.50826e-05	Elongation of very long chain fatty acids protein AAEL008004
VACC_DN118293_c0_g1	-5.17724	-1.27729	4.11e-07	1.50826e-05	NA
VACC_DN76891_c0_g3	-4.28913	-1.22587	4.11e-07	1.50826e-05	NA
VACC_DN137305_c0_g1	-4.28913	-1.22587	4.11e-07	1.50826e-05	NA
VACC_DN32612_c0_g1	-4.28913	-1.22587	4.11e-07	1.50826e-05	Probable mitochondrial pyruvate carrier 2
VACC_DN77598_c0_g1	-1.96582	0.750118	4.16e-07	1.52468e-05	V-type proton ATPase subunit d 1
VACC_DN63803_c0_g1	-1.96582	0.750118	4.16e-07	1.52468e-05	Gelsolin
VACC_DN71659_c0_g1	-1.96582	0.750118	4.16e-07	1.52468e-05	NA
VACC_DN91950_c1_g1	-1.05258	7.84505	4.17e-07	1.52588e-05	Endoglucanase 8
VACC_DN80632_c0_g1	-1.23973	3.16885	4.21e-07	1.5406e-05	NA
VACC_DN91087_c4_g1	-1.43069	2.09798	4.52e-07	1.6536e-05	ATP-citrate synthase alpha chain protein 1
VACC_DN85356_c2_g2	-2.13332	0.41445	4.66e-07	1.70082e-05	Mitochondrial phosphate carrier protein 3, mitochondrial
VACC_DN80479_c0_g1	-2.13332	0.41445	4.66e-07	1.70082e-05	Probable calcium-binding protein CML48
VACC_DN77344_c1_g2	-2.4838	0.00959469	4.67e-07	1.70157e-05	Inorganic pyrophosphatase
VACC_DN70468_c0_g1	-2.4838	0.00959469	4.67e-07	1.70157e-05	Pleiotropic drug resistance protein 2
VACC_DN71086_c0_g2	-2.39173	0.0288658	4.67e-07	1.70157e-05	Ryanodine receptor
VACC_DN81942_c4_g1	-1.45537	2.01901	4.86e-07	1.76794e-05	NA
VACC_DN88726_c0_g1	-1.74228	1.09818	4.96e-07	1.80388e-05	NA
VACC_DN72333_c2_g1	-2.49985	-0.0773651	5.19e-07	1.88545e-05	Calmodulin
VACC_DN102658_c0_g1	-3.96503	-0.983402	5.23e-07	1.89714e-05	Superoxide dismutase [Mn], mitochondrial
VACC_DN74980_c0_g1	-3.57006	-0.942129	5.23e-07	1.89714e-05	Probable medium-chain specific acyl-CoA dehydrogenase, mitochondrial
VACC_DN75361_c0_g1	-3.57006	-0.942129	5.23e-07	1.89714e-05	26S protease regulatory subunit 4
VACC_DN88030_c0_g2	-3.57006	-0.942129	5.23e-07	1.89714e-05	Phosphoenolpyruvate carboxykinase [GTP]
VACC_DN91986_c1_g2	-3.09606	-0.573342	5.49e-07	1.98948e-05	Putative phospholipid-transporting ATPase 9
VACC_DN79888_c0_g1	-2.10651	0.453117	5.5e-07	1.99128e-05	Zinc finger protein on ecdysone puffs
VACC_DN85542_c0_g1	-1.48236	1.8561	5.61e-07	2.02824e-05	Probable metal-nicotianamine transporter YSL7
VACC_DN109137_c0_g1	-1.89654	0.740885	5.62e-07	2.02824e-05	60S ribosomal protein L38
VACC_DN78128_c0_g1	-2.63201	-0.19209	5.63e-07	2.03045e-05	Cannabidiolic acid synthase
VACC_DN79474_c0_g1	-2.51813	-0.169584	5.63e-07	2.03045e-05	Glutathione transferase GST 23
VACC_DN86386_c0_g1	-2.51813	-0.169584	5.63e-07	2.03045e-05	AP2/ERF and B3 domain-containing transcription factor RAV1
VACC_DN80289_c1_g1	-2.66277	-0.291993	5.91e-07	2.12484e-05	NA
VACC_DN89339_c0_g2	-2.66277	-0.291993	5.91e-07	2.12484e-05	1-aminocyclopropane-1-carboxylate oxidase homolog 1
VACC_DN85779_c0_g2	-2.66277	-0.291993	5.91e-07	2.12484e-05	NA
VACC_DN84927_c0_g1	-2.84797	-0.425797	5.91e-07	2.12484e-05	NA
VACC_DN74211_c0_g1	-2.84797	-0.425797	5.91e-07	2.12484e-05	Probable WRKY transcription factor 40
VACC_DN77486_c0_g1	-2.26299	0.0973985	6.09e-07	2.188e-05	Dolichyl-diphosphooligosaccharide--protein glycosyltransferase 48 kDa subunit
VACC_DN92449_c4_g2	-1.3145	2.53695	6.2e-07	2.22189e-05	NA
VACC_DN86895_c0_g1	-1.67328	1.22261	6.4e-07	2.29349e-05	Probable LRR receptor-like serine/threonine-protein kinase At1g74360
VACC_DN68170_c0_g1	-2.19041	0.264436	6.52e-07	2.33638e-05	Cystatin-like protein
VACC_DN92193_c1_g2	-1.89239	0.821281	6.87e-07	2.45996e-05	G-type lectin S-receptor-like serine/threonine-protein kinase LECRK3
VACC_DN71562_c0_g1	-2.35117	-0.00353053	6.97e-07	2.49339e-05	UNC93-like protein
VACC_DN82698_c0_g3	-1.28078	2.72913	7.2e-07	2.57594e-05	NA
VACC_DN77394_c0_g1	-1.36556	2.25099	7.24e-07	2.57995e-05	Dammarenediol II synthase
VACC_DN79160_c0_g1	-1.69573	1.15407	7.28e-07	2.57995e-05	NA
VACC_DN84433_c0_g1	-2.03509	0.563237	7.31e-07	2.57995e-05	Probable pyruvate dehydrogenase E1 component subunit alpha, mitochondrial
VACC_DN135850_c0_g1	-7.92138	-1.33108	7.45e-07	2.57995e-05	ATP-dependent bile acid permease
VACC_DN111793_c0_g1	-7.92138	-1.33108	7.45e-07	2.57995e-05	Allantoicase
VACC_DN113161_c0_g1	-7.92138	-1.33108	7.45e-07	2.57995e-05	Lactobacillus shifted protein
VACC_DN147153_c0_g1	-7.92138	-1.33108	7.45e-07	2.57995e-05	NA
VACC_DN114660_c0_g1	-7.92138	-1.33108	7.45e-07	2.57995e-05	NA
VACC_DN157316_c0_g1	-7.92138	-1.33108	7.45e-07	2.57995e-05	Meiotically up-regulated gene 14 protein
VACC_DN160384_c0_g1	-7.92138	-1.33108	7.45e-07	2.57995e-05	Dihydropyrimidinase
VACC_DN154096_c0_g1	-7.92138	-1.33108	7.45e-07	2.57995e-05	Polyamine transporter TPO5
VACC_DN96837_c0_g1	-7.92138	-1.33108	7.45e-07	2.57995e-05	Dolichyl-phosphate-mannose--protein mannosyltransferase 1
VACC_DN100467_c0_g1	-7.92138	-1.33108	7.45e-07	2.57995e-05	Uncharacterized protein C16G5.07c
VACC_DN74828_c0_g1	-7.92138	-1.33108	7.45e-07	2.57995e-05	NA
VACC_DN38880_c0_g1	-7.92138	-1.33108	7.45e-07	2.57995e-05	Thioredoxin-1
VACC_DN160418_c0_g1	-7.92138	-1.33108	7.45e-07	2.57995e-05	E3 ubiquitin-protein ligase RSP5
VACC_DN139015_c0_g1	-7.92138	-1.33108	7.45e-07	2.57995e-05	NA
VACC_DN34122_c0_g1	-7.92138	-1.33108	7.45e-07	2.57995e-05	Electron transfer flavoprotein subunit beta
VACC_DN107808_c0_g1	-7.92138	-1.33108	7.45e-07	2.57995e-05	NA
VACC_DN135268_c0_g1	-7.92138	-1.33108	7.45e-07	2.57995e-05	Eukaryotic translation initiation factor 3 subunit J
VACC_DN138673_c0_g1	-7.92138	-1.33108	7.45e-07	2.57995e-05	T-complex protein 1 subunit epsilon
VACC_DN142255_c0_g1	-7.92138	-1.33108	7.45e-07	2.57995e-05	Protein ORM1
VACC_DN4690_c1_g1	-7.92138	-1.33108	7.45e-07	2.57995e-05	NA
VACC_DN120253_c0_g1	-7.92138	-1.33108	7.45e-07	2.57995e-05	NA
VACC_DN145312_c0_g1	-7.92138	-1.33108	7.45e-07	2.57995e-05	8-demethyl-8-alpha-L-rhamnosyl tetracenomycin-C 2'-O-methyltransferase
VACC_DN103048_c0_g1	-7.92138	-1.33108	7.45e-07	2.57995e-05	NA
VACC_DN12920_c0_g1	-7.92138	-1.33108	7.45e-07	2.57995e-05	Clathrin heavy chain
VACC_DN134465_c1_g1	-7.92138	-1.33108	7.45e-07	2.57995e-05	Cell division control protein 48
VACC_DN6778_c0_g1	-7.92138	-1.33108	7.45e-07	2.57995e-05	Coatomer subunit beta'
VACC_DN10793_c1_g1	-7.92138	-1.33108	7.45e-07	2.57995e-05	1,3-beta-glucan synthase component FKS1
VACC_DN139113_c0_g1	-7.92138	-1.33108	7.45e-07	2.57995e-05	Allantoicase
VACC_DN85643_c4_g1	-7.92138	-1.33108	7.45e-07	2.57995e-05	Thiamine thiazole synthase
VACC_DN41514_c0_g1	-7.92138	-1.33108	7.45e-07	2.57995e-05	Ubiquitin-activating enzyme E1 1
VACC_DN146632_c0_g1	-7.92138	-1.33108	7.45e-07	2.57995e-05	NA
VACC_DN163182_c0_g1	-5.09513	-1.35204	7.45e-07	2.57995e-05	NA
VACC_DN113293_c0_g1	-5.09513	-1.35204	7.45e-07	2.57995e-05	NA
VACC_DN58008_c0_g1	-5.09513	-1.35204	7.45e-07	2.57995e-05	NA
VACC_DN144901_c0_g1	-5.09513	-1.35204	7.45e-07	2.57995e-05	Oligouridylate-binding protein 1C
VACC_DN99789_c0_g1	-5.09513	-1.35204	7.45e-07	2.57995e-05	NA
VACC_DN164697_c0_g1	-5.09513	-1.35204	7.45e-07	2.57995e-05	Putative glycine dehydrogenase (decarboxylating), mitochondrial
VACC_DN125733_c0_g1	-5.09513	-1.35204	7.45e-07	2.57995e-05	NA
VACC_DN95592_c0_g1	-5.09513	-1.35204	7.45e-07	2.57995e-05	NA
VACC_DN24928_c0_g1	-5.09513	-1.35204	7.45e-07	2.57995e-05	Eukaryotic translation initiation factor 4 gamma
VACC_DN104966_c0_g1	-5.09513	-1.35204	7.45e-07	2.57995e-05	NA
VACC_DN132802_c0_g1	-5.09513	-1.35204	7.45e-07	2.57995e-05	Spermidine synthase
VACC_DN135992_c0_g1	-5.09513	-1.35204	7.45e-07	2.57995e-05	SET domain-containing protein SNOG_11806
VACC_DN160413_c0_g1	-5.09513	-1.35204	7.45e-07	2.57995e-05	NA
VACC_DN149659_c0_g1	-5.09513	-1.35204	7.45e-07	2.57995e-05	NA
VACC_DN105789_c0_g1	-5.09513	-1.35204	7.45e-07	2.57995e-05	2-oxoglutarate dehydrogenase, mitochondrial
VACC_DN152640_c0_g1	-4.20702	-1.29786	7.45e-07	2.57995e-05	NA
VACC_DN63215_c0_g1	-4.20702	-1.29786	7.45e-07	2.57995e-05	Sialomucin core protein 24
VACC_DN70744_c1_g1	-4.20702	-1.29786	7.45e-07	2.57995e-05	Aldehyde dehydrogenase family 3 member B1
VACC_DN72365_c0_g1	-4.20702	-1.29786	7.45e-07	2.57995e-05	1-aminocyclopropane-1-carboxylate synthase 1
VACC_DN164999_c0_g1	-4.20702	-1.29786	7.45e-07	2.57995e-05	NADH-ubiquinone oxidoreductase 21.3 kDa subunit
VACC_DN74780_c0_g2	-1.32909	2.45097	7.46e-07	2.58409e-05	Expansin-like B1
VACC_DN75659_c0_g1	-1.83982	0.860556	7.51e-07	2.59964e-05	NA
VACC_DN73789_c0_g1	-3.3911	-0.790899	7.6e-07	2.62515e-05	NA
VACC_DN86436_c1_g2	-3.3911	-0.790899	7.6e-07	2.62515e-05	NA
VACC_DN81799_c4_g1	-3.3911	-0.790899	7.6e-07	2.62515e-05	Phospholipid-transporting ATPase 10
VACC_DN76914_c0_g1	-2.26152	0.174789	7.68e-07	2.64846e-05	NA
VACC_DN85152_c1_g1	-2.26152	0.174789	7.68e-07	2.64846e-05	MLO-like protein 6
VACC_DN89328_c0_g1	-1.57535	1.49308	7.68e-07	2.64907e-05	Respiratory burst oxidase homolog protein A
VACC_DN79120_c0_g1	-2.45688	-0.112077	7.85e-07	2.70432e-05	NA
VACC_DN87235_c0_g1	-2.45688	-0.112077	7.85e-07	2.70432e-05	Phosphoglucomutase
VACC_DN91478_c2_g1	-1.16764	3.53434	7.86e-07	2.70699e-05	Glucan endo-1,3-beta-glucosidase 14
VACC_DN88030_c0_g1	-2.47244	-0.206363	8.66e-07	2.97654e-05	Phosphoenolpyruvate carboxykinase [GTP]
VACC_DN83091_c0_g1	-2.34464	0.0791724	8.98e-07	3.08485e-05	1-aminocyclopropane-1-carboxylate oxidase homolog 6
VACC_DN77150_c0_g1	-3.49992	-1.00233	9.08e-07	3.11554e-05	Myosin-IA
VACC_DN80757_c0_g1	-3.49992	-1.00233	9.08e-07	3.11554e-05	Adenylate kinase isoenzyme 1
VACC_DN69655_c0_g1	-3.49992	-1.00233	9.08e-07	3.11554e-05	NA
VACC_DN84196_c2_g1	-2.74922	-0.357339	9.25e-07	3.16635e-05	NA
VACC_DN76453_c0_g1	-2.74922	-0.357339	9.25e-07	3.16635e-05	Serine protease SP24D
VACC_DN76835_c0_g1	-2.61398	-0.331804	9.25e-07	3.16635e-05	NA
VACC_DN83441_c0_g1	-2.22464	0.220312	9.39e-07	3.21317e-05	NA
VACC_DN89339_c0_g1	-2.79564	-0.469208	9.44e-07	3.22529e-05	NA
VACC_DN78617_c0_g1	-2.79564	-0.469208	9.44e-07	3.22529e-05	Metalloendoproteinase 5-MMP
VACC_DN89233_c1_g2	-1.19936	3.15827	9.87e-07	3.36547e-05	NA
VACC_DN78931_c2_g3	-2.00539	0.540351	1.01e-06	3.43525e-05	NA
VACC_DN91447_c1_g1	-1.53066	1.60563	1.1e-06	3.74519e-05	Ent-kaur-16-ene synthase, chloroplastic
VACC_DN91712_c3_g6	-1.25758	2.70498	1.11e-06	3.75711e-05	Probable inorganic phosphate transporter 1-7
VACC_DN86388_c0_g3	-1.85494	0.751809	1.12e-06	3.80674e-05	Cysteine proteinase inhibitor 1
VACC_DN88357_c0_g1	-1.16418	3.36148	1.22e-06	4.14377e-05	NA
VACC_DN90529_c0_g5	-1.54988	1.51752	1.24e-06	4.20896e-05	Phospholipase A1-Ibeta2, chloroplastic
VACC_DN75921_c0_g1	-3.32718	-0.845696	1.28e-06	4.31774e-05	Defense protein l(2)34Fc
VACC_DN71095_c0_g1	-3.32718	-0.845696	1.28e-06	4.31774e-05	Mitochondrial uncoupling protein 4
VACC_DN76140_c0_g1	-3.07232	-0.808677	1.28e-06	4.31774e-05	NA
VACC_DN88928_c2_g1	-2.12879	0.348818	1.31e-06	4.43498e-05	Probable monofunctional riboflavin biosynthesis protein RIBA 3, chloroplastic
VACC_DN79792_c0_g1	-1.63268	1.19287	1.32e-06	4.44582e-05	NA
VACC_DN81323_c0_g1	-2.11839	0.208387	1.35e-06	4.5645e-05	Cytochrome b-c1 complex subunit Rieske, mitochondrial
VACC_DN67391_c0_g1	-1.88502	0.688571	1.38e-06	4.64953e-05	NADH-ubiquinone oxidoreductase chain 1 (Fragments)
VACC_DN92456_c1_g1	-1.84217	0.699933	1.38e-06	4.64953e-05	Retrovirus-related Pol polyprotein from transposon TNT 1-94
VACC_DN74018_c0_g1	-1.70718	1.04078	1.39e-06	4.67079e-05	NA
VACC_DN88831_c0_g2	-1.05197	4.93438	1.43e-06	4.82378e-05	Putative germin-like protein 2-1
VACC_DN83190_c2_g2	-2.98092	-0.670212	1.47e-06	4.93558e-05	NA
VACC_DN82630_c1_g1	-2.74135	-0.513739	1.51e-06	5.06774e-05	NA
VACC_DN75489_c0_g1	-2.74135	-0.513739	1.51e-06	5.06774e-05	Juvenile hormone epoxide hydrolase 1
VACC_DN77535_c0_g1	-1.98629	0.417705	1.51e-06	5.07091e-05	Obg-like ATPase 1
VACC_DN80286_c0_g1	-1.93615	0.588181	1.55e-06	5.18667e-05	Heat shock 70 kDa protein cognate 5
VACC_DN80265_c0_g1	-2.40151	-0.0567803	1.55e-06	5.19693e-05	1,4-alpha-glucan-branching enzyme
VACC_DN72433_c0_g1	-2.40151	-0.0567803	1.55e-06	5.19693e-05	Cytochrome c oxidase subunit 6A1, mitochondrial
VACC_DN75666_c0_g1	-2.30944	-0.0365582	1.55e-06	5.19693e-05	Eukaryotic translation initiation factor 2 subunit 3
VACC_DN78888_c0_g1	-2.30944	-0.0365582	1.55e-06	5.19693e-05	Protein hu-li tai shao
VACC_DN88649_c0_g2	-1.22652	2.82174	1.57e-06	5.25759e-05	NA
VACC_DN92091_c2_g1	-1.05113	4.81859	1.57e-06	5.26199e-05	Phenylalanine ammonia-lyase
VACC_DN70861_c0_g2	-3.4262	-1.06468	1.58e-06	5.28052e-05	3-hydroxyacyl-CoA dehydrogenase type-2
VACC_DN82570_c0_g2	-1.26012	2.55389	1.66e-06	5.53656e-05	NA
VACC_DN87401_c0_g1	-1.10035	3.89166	1.69e-06	5.64365e-05	Hydroquinone glucosyltransferase
VACC_DN86864_c0_g1	-1.53575	1.39769	1.69e-06	5.64365e-05	6-phosphogluconate dehydrogenase, decarboxylating
VACC_DN79580_c1_g1	-1.87267	0.634383	1.7e-06	5.68132e-05	Probable 1-deoxy-D-xylulose-5-phosphate synthase 2, chloroplastic
VACC_DN85794_c0_g1	-1.32216	2.23213	1.71e-06	5.69412e-05	Peroxidase 12
VACC_DN78127_c6_g1	-1.3996	1.92115	1.72e-06	5.72092e-05	7-deoxyloganetin glucosyltransferase
VACC_DN83300_c1_g1	-1.2953	2.33499	1.77e-06	5.89346e-05	L-3-cyanoalanine synthase 2, mitochondrial
VACC_DN27777_c0_g1	-1.66835	1.07437	1.88e-06	6.2452e-05	Eukaryotic translation initiation factor 5A
VACC_DN83932_c0_g1	-1.66835	1.07437	1.88e-06	6.2452e-05	NA
VACC_DN89332_c4_g1	-1.50876	1.52958	1.91e-06	6.34572e-05	LEAF RUST 10 DISEASE-RESISTANCE LOCUS RECEPTOR-LIKE PROTEIN KINASE-like 1.2
VACC_DN91898_c0_g1	-1.57788	1.30948	1.93e-06	6.40401e-05	Respiratory burst oxidase homolog protein C
VACC_DN80453_c0_g1	-2.18818	0.19171	1.95e-06	6.45946e-05	Glycerol-3-phosphate dehydrogenase, mitochondrial
VACC_DN76986_c0_g1	-1.5053	1.54748	1.95e-06	6.46529e-05	NA
VACC_DN69607_c0_g1	-2.53912	-0.26772	2.05e-06	6.78441e-05	NA
VACC_DN77699_c0_g1	-2.56349	-0.37256	2.27e-06	7.50493e-05	Aldo-keto reductase family 1 member B10
VACC_DN59272_c0_g1	-2.08828	0.252752	2.28e-06	7.53783e-05	ATP synthase subunit delta, mitochondrial
VACC_DN87453_c0_g1	-1.84357	0.612604	2.31e-06	7.64314e-05	T-complex protein 1 subunit epsilon
VACC_DN80164_c0_g1	-1.96456	0.456155	2.37e-06	7.83379e-05	Fumarate hydratase, mitochondrial
VACC_DN82508_c0_g1	-1.96456	0.456155	2.37e-06	7.83379e-05	NA
VACC_DN87829_c0_g1	-1.74109	0.861867	2.46e-06	7.90864e-05	NA
VACC_DN34900_c0_g1	-7.83927	-1.40882	2.48e-06	7.90864e-05	GTP-binding protein ypt5
VACC_DN12991_c0_g1	-7.83927	-1.40882	2.48e-06	7.90864e-05	Fumarate hydratase 2, chloroplastic
VACC_DN72517_c0_g1	-7.83927	-1.40882	2.48e-06	7.90864e-05	NA
VACC_DN7868_c0_g1	-7.83927	-1.40882	2.48e-06	7.90864e-05	NA
VACC_DN117_c0_g1	-7.83927	-1.40882	2.48e-06	7.90864e-05	AP-1 complex subunit gamma-1
VACC_DN123658_c0_g1	-7.83927	-1.40882	2.48e-06	7.90864e-05	Uncharacterized CDP-alcohol phosphatidyltransferase class-I family protein C22A12.08c
VACC_DN131238_c0_g1	-7.83927	-1.40882	2.48e-06	7.90864e-05	Aconitate hydratase, mitochondrial
VACC_DN116381_c0_g1	-7.83927	-1.40882	2.48e-06	7.90864e-05	NA
VACC_DN155867_c0_g1	-7.83927	-1.40882	2.48e-06	7.90864e-05	NA
VACC_DN110887_c0_g1	-7.83927	-1.40882	2.48e-06	7.90864e-05	Protein transport protein SEC61 subunit alpha
VACC_DN136421_c0_g1	-7.83927	-1.40882	2.48e-06	7.90864e-05	Homocitrate synthase, mitochondrial
VACC_DN36614_c1_g1	-7.83927	-1.40882	2.48e-06	7.90864e-05	Polygalacturonase
VACC_DN123734_c0_g1	-7.83927	-1.40882	2.48e-06	7.90864e-05	NA
VACC_DN141937_c0_g1	-7.83927	-1.40882	2.48e-06	7.90864e-05	2-oxoglutarate dehydrogenase, mitochondrial
VACC_DN50617_c1_g1	-7.83927	-1.40882	2.48e-06	7.90864e-05	C2H2 finger domain transcription factor sebA
VACC_DN119643_c0_g1	-7.83927	-1.40882	2.48e-06	7.90864e-05	Actin-related protein 2/3 complex subunit 4
VACC_DN140846_c0_g1	-7.83927	-1.40882	2.48e-06	7.90864e-05	L-amino-acid oxidase
VACC_DN133159_c0_g1	-7.83927	-1.40882	2.48e-06	7.90864e-05	NA
VACC_DN127452_c0_g1	-7.83927	-1.40882	2.48e-06	7.90864e-05	Secondary metabolism regulator laeA
VACC_DN119346_c0_g1	-7.83927	-1.40882	2.48e-06	7.90864e-05	NA
VACC_DN26788_c0_g1	-7.83927	-1.40882	2.48e-06	7.90864e-05	NA
VACC_DN120854_c0_g1	-7.83927	-1.40882	2.48e-06	7.90864e-05	Protein transport protein SEC31
VACC_DN115462_c0_g1	-7.83927	-1.40882	2.48e-06	7.90864e-05	NA
VACC_DN31240_c0_g1	-7.83927	-1.40882	2.48e-06	7.90864e-05	V-type proton ATPase subunit D
VACC_DN132153_c0_g1	-7.83927	-1.40882	2.48e-06	7.90864e-05	C-1-tetrahydrofolate synthase, cytoplasmic
VACC_DN16168_c1_g1	-7.83927	-1.40882	2.48e-06	7.90864e-05	UDP-N-acetylglucosamine pyrophosphorylase
VACC_DN102970_c0_g1	-7.83927	-1.40882	2.48e-06	7.90864e-05	NA
VACC_DN89716_c4_g4	-7.83927	-1.40882	2.48e-06	7.90864e-05	NA
VACC_DN166406_c0_g1	-7.83927	-1.40882	2.48e-06	7.90864e-05	Uncharacterized RNA-binding protein C328.05
VACC_DN121591_c0_g1	-7.83927	-1.40882	2.48e-06	7.90864e-05	NA
VACC_DN59096_c1_g1	-7.83927	-1.40882	2.48e-06	7.90864e-05	NA
VACC_DN33097_c0_g1	-7.83927	-1.40882	2.48e-06	7.90864e-05	Putative nucleosome assembly protein C364.06
VACC_DN148531_c0_g1	-7.83927	-1.40882	2.48e-06	7.90864e-05	Heat shock protein hsp98
VACC_DN161732_c0_g1	-7.83927	-1.40882	2.48e-06	7.90864e-05	Putative elongation of fatty acids protein 1
VACC_DN21172_c0_g2	-7.83927	-1.40882	2.48e-06	7.90864e-05	NA
VACC_DN160669_c0_g1	-7.83927	-1.40882	2.48e-06	7.90864e-05	NA
VACC_DN102735_c0_g1	-7.83927	-1.40882	2.48e-06	7.90864e-05	Survival factor 1
VACC_DN154891_c0_g1	-7.83927	-1.40882	2.48e-06	7.90864e-05	CTP synthase
[truncated: 866 more rows]
