# Supplementary material for: Transcriptome analysis identifies genes related to the waxy coating on blueberry fruit in two northern-adapted rabbiteye breeding populations
Source: BMC Plant Biol. 2019 Oct 31;19:460. doi: 10.1186/s12870-019-2073-7 (PMC6844065; doi:10.1186/s12870-019-2073-7)
Supplement: Supplementary file 4 — Additional file 4: Table S9. Real-time qPCR data for selected DEGs. Fold change waxy /non-waxy is shown as mean of the normalized relative quantities ± SEM. [file 12870_2019_2073_MOESM4_ESM.xlsx]

## Sheet: Sheet1
Supplementary Table 9. Real-time qPCR data for selected DEGs. Fold change waxy /non-waxy is shown as mean of the normalized relative quantities ± SEM.
Assembly ID	Function Annotation	edgeR predicted log2 (fold change)		RT-qPCR fold change		RT-qPCR Primer
		‘Nocturne’ x T 300	‘Nocturne’ x US 1212	‘Nocturne’ x T 300	‘Nocturne’ x US 1212	Forward	Reverse
VACC_DN82664_c0_g1	Class III chitinase	2.58147	2.17409	11.37 ± 2.80	1.79 ± 0.33	TGGGTTCAGTCGATTCCAGC	CCTTTGGAATGTAGCCATCGC
VACC_DN86770_c2_g2	Acyl-[acyl-carrier-protein] hydrolase	3.06346	2.3096	11.68 ± 2.51	5.07 ± 0.82	AAAATCCGACGAGACTGGGT	TTCGTGTCAATCAGTACCCGA
VACC_DN68673_c0_g2	Gibberellin induced protein	2.98194	7.64743	3.42 ± 1.87	2.31 ± 0.87	GCTCCAGGCTTCTGACCTAC	CTGCCTTGGGTGACTCCATA
VACC_DN82156_c3_g1	Uncharacterized protein/ADP binding	2.19664	2.00666	NA	0.96 ± 0.18	ACTCGACGTGTGGGAGGAA	ATCCATGCAGCTTTCCTGGT
VACC_DN81967_c4_g1	Uncharacterized protein/serine-type endopeptidase activity	-3.39058	-3.70705	0.48 ± 0.18	0.15 ± 0.07	CCAGCACCACCACTACAACA	TGTTGACCAGGCTCCAGAAG
VACC_DN90352_c0_g2	Auxin-responsive GH3 family protein	-3.31135	-3.95535	0.15 ± 0.04	0.29 ± 0.16	AGGATCCGACTAACTGGCCT	GGCCTTGTCGATACACCGAG
VACC_DN82880_c2_g4	Uncharacterized protein/integral component of membrane	-3.46593	-3.07165	0.80 ± 0.45	0.39 ± 0.12	GACCAAGCATCATTCGTCGG	AATGGCAGCAATCAAAGCAGT
VACC_DN83931_c1_g1	Alcohol dehydrogenase, putative	-3.30431	-3.07165	1.68 ± 0.74	0.50 ± 0.24	CACGTACTACGACGGAACCA	AGGTTGTCGGGGATTCGAAC
VACC_DN77186_c3_g6	Putative uncharacterized protein	7.61673	0.32866	0.2 ± 0.12	0.58 ± 0.29	CCCATGTCCAACTGCTGTTC	CAGATCTTGGTGGCAGTAGC
VACC_DN18437_c0_g1	NA	5.01177	-6.17426	NA	NA	NA	NA
VACC_DN82412_c10_g2	NA	4.38934	0.39514	3.44 ± 1.17	0.67 ± 0.08	CAACAACAAAGTCTCCGGCC	TCAAACACTTCGGATGCATGC
VACC_DN81577_c0_g1	Cysteine protease	4.3609	-0.726177	19.13 ± 9.31	0.36 ± 0.10	ATGGACAACGCCTTCCAGTT	TTGGCAAGTCCCGTCTTGTT
VACC_DN85466_c0_g1	GD14358	4.00687	-7.21687	NA	NA	NA	NA
VACC_DN76068_c0_g4	Uncharacterized protein	3.83144	-2.0819	NA	NA	NA	NA
VACC_DN33105_c0_g3	Voltage-gated potassium channel activity	3.78251	NA	4.94 ± 2.60	3.37 ± 0.90	CAGGTACAAGTGGGTGGCTA	TGGCGTTTGATTTGTCTGCG
VACC_DN85701_c2_g1	Peroxidase	-0.723287	3.29469	3.61 ± 2.99	2.49 ± 0.93	TGACATTCTCATTTTGGCCGC	GAAATGGAATCCCTCCTCCCC
VACC_DN155775_c0_g1	HXXXD-type acyl-transferase family protein, putative	0.657234	3.02745	0.36 ± 0.14	2.26 ± 0.45	TGCGCCATTTGCCACTTTC	CCTTCTCGGACCCTTTGGAG
VACC_DN81206_c1_g1	Kiwellin	-0.131342	2.78953	1.64 ± 0.77	3.09 ± 0.87	ACGAACCATGTCGAAACCTGA	TGTTGGTCATTTCGGTGGGG
VACC_DN88328_c0_g1	ABC transporter B family member 9	-0.146746	2.76205	1.86 ± 0.36	4.52 ± 1.37	ACGGATTCGCTCCTTGTCAT	GCACCTACTGCACCACTTGA
VACC_DN90694_c6_g3	ABCG32/Pleiotropic drug resistance 4	0.0331386	1.14792	1.76 ± 0.30	1.30 ± 0.24	TGCCTGTGGAACTGAAGCAG	TAAGCACGTGAGGCCTGAAT
VACC_DN85289_c0_g1	Very-long-chain enoyl-CoA reductase	-0.304327	1.31992	1.31 ± 0.17	1.03 ± 0.10	ACCCAGTTCAGACAGATGCC	CATGGCTGAAGCGGTGAACA
VACC_DN84786_c5_g3	Actin 7	-1.28684	-2.11733	0.72 ± 0.22	0.19 ± 0.07	CGGTTACTCGTTCACCACCA	CTCGAAGTCCAGGGCAACAT
VACC_DN27297_c0_g2	NA	NA	-5.47628	0.39 ± 0.19	0.38 ± 0.20	CGCGGTTACTCCTTCTCCAC	CGAAGTCAAGGGCGACGTAG
VACC_DN84064_c1_g1	NA	-4.79684	-5.39878	0.05 ± 0.02	0.68 ± 0.63	TCTGTTCGCTCCTTCCGTTC	CGGACATCGACATCGGACTT
VACC_DN66305_c0_g1	ABCG32/Pleiotropic drug resistance 4	-0.984679	-2.52324	0.53 ± 0.17	0.32 ± 0.08	ATCTGGTCGAGCTTCAACCC	TGGTGAGCCTCTTCCTCTGT
VACC_DN91087_c4_g1	ACLA-2/ATP-citrate lyase A-2	-0.86114	-1.43069	0.91 ± 0.09	0.57 ± 0.05	GACAATGGTGGCTGGAGGAG	TCAGCATAGTTTCCGAGCTCA
