# Supplementary material for: Transcriptome analysis identifies genes related to the waxy coating on blueberry fruit in two northern-adapted rabbiteye breeding populations
Source: BMC Plant Biol. 2019 Oct 31;19:460. doi: 10.1186/s12870-019-2073-7 (PMC6844065; doi:10.1186/s12870-019-2073-7)
Supplement: Supplementary file 5 — Additional file 5: Table S10. Real-time qPCR data for 17 major genes involved in wax accumulation selected from literature. [file 12870_2019_2073_MOESM5_ESM.xlsx]

## Sheet: Sheet1
Supplementary Table 10. Real-time qPCR data for 17 major genes involved in wax accumulation selected from literature.
Function	Class	Gene	ArabidopsisGeneID	Blueberry/Grape homology gene ID	Primer for RT-qPCR		RT-qPCR result
					Forward	Reverse	‘Nocturne’ x T 300	‘Nocturne’ x US 1212
Biosynthesis	Synthase (KCS)	CER6	At1g68530	VACC_DN92386_c4_g2	CCGAGCAACTCCTCTTCCTC	ACGCTTGTTTGAAATCGGGG	0.95 ± 0.09	0.93 ± 0.12
	b-Ketoacyl-CoA reductase (KCR)	KCR1	At1g67730	VACC_DN87468_c1_g4	GAGGTGCGATTGTGAATATCGG	TGTACGCTTTAGTGGCTGCA	1.43 ± 0.18	1.18 ± 0.14
	b-hydroxyacyl-CoA dehydratase (HCD)	PAS2	At5g10480	VACC_DN80252_c1_g1	AATCCGCCGCTGTTTTGGAG	ACCTTGAGCTTATCTGGGGC	1.38 ± 0.14	1.12 ± 0.016
	Enoyl-CoA reductase (ECR)	CER10	At3g55360	VACC_DN85289_c0_g1	TGCGAGTGCCCAATTAGTCA	TGGCTGGGATTCAACATTGC	1.13 ± 0.07	1.03 ± 0.1
	Acyl-CoA reductase (FAR)	CER4	At4g33790	VACC_DN81895_c7_g3	GGGAGAGACACTCAATGGGG	TCTTTCGCTTGGAGCTCGC	1.21 ± 0.22	0.77 ± 0.18
	Wax synthase/DGAT (WSD)	WSD1	At5g37300	GSVIVT01038705001	GCTCCCAGTGTTTACGGTCA	TCGGTCCACTGCTAAACTGA	1.27 ± 0.30	0.88 ± 0.09
	VLC-Acyl-CoA reductase putative	CER3	At5g57800	VACC_DN91870_c4_g1	CAGAAAGAAGCCCCAGCAGA	GCCAACTATCCATGCCTTGC	0.95 ± 0.09	1.03 ± 0.1
	VLC-aldehyde decarbonylase putative	CER1	At1g02205	VACC_DN84992_c2_g2	NA	NA	NA	NA
	Acyl-CoA Synthase (LACS)	LACS1/ CER8	At2g47240	g59677.t1	TCTCTTCAACCACCTTCAGCC	GCCTGTTTTTCAGATGCCCG	0.94 ± 0.11	1.04 ± 0.06
	Acyl-CoA Synthase (LACS)	LACS2	At1g49430	VACC_DN82910_c2_g1	ACCAGACAGGAGATTTCAAACT	TGTTCTTCTGACCGGTGCTA	1.02 ± 0.17	1.51 ± 0.22
	Acyl-CoA Synthase (LACS)	LACS4	At4g23850	VACC_DN91148_c4_g1	GCAACCAGATGGGAGCATGA	TCCAAGTTTTCAACGGCGAC	1.03 ± 0.08	1.13 ± 0.08
Secretion	Half-unit ABC transporter	ABCG11/ WBC11	At1g17840	VACC_DN87757_c4_g3	AGTGTGGCGTTACCCAATGT	TCGAAAAACAACCCCATGAGG	1.15 ± 0.11	0.99 ± 0.11
	Lipid Transfer Protein	LTPG1	At1g51500	VACC_DN92218_c3_g1	CGGTGAGCCAAAACTGAAGG	ACGGCAAATAAGTCCCACCA	1.03 ± 0.08	0.98 ± 0.11
Regulation	R2R3 type MYB transcription factor	MYB96	At5g62470	VACC_DN82749_c2_g1	ACCCGATTTTCAGCTTCAGC	CGGGCTTCCTCTCATACTGG	1.29 ± 0.16	0.90 ± 0.1
Unknown function	Putative regulator of VLCFA elongation	CER2	At4g24510	GSVIVT01009186001	NA	NA	NA	NA
	Putative regulator of VLCFA elongation	CER2-LIKE1	At4g13840	VACC_DN85682_c0_g1	TCTGGCCAAGTTGGAGCAAA	AGGCCCATTTCTTATTTTGGCC	1.19 ± 0.31	1.34 ± 0.22
	Putative E3 ubiquitin ligase	CER9	At4g34100	VACC_DN90599_c3_g3	CTGCAGGGCTTTTGGGTACT	TCGGGCCAAAACATACGGAA	0.94 ± 0.06	0.85 ± 0.06
